# Supplementary material for: Population structure of yellowtail snapper using age-based life history and otolith shape in southern Gulf of México
Source: PLoS One. 2025 Apr 16;20(4):e0320012. doi: 10.1371/journal.pone.0320012 (PMC12002489; doi:10.1371/journal.pone.0320012)
Supplement: S1 Data — (XLSX) [file pone.0320012.s001.xlsx]

## Sheet: VB_Canane_edad fraccionada
No	FL	Edad	Sexo	Sitio
310	26.8	3.72	1	1
311	24.6	2.72	2	1
312	26.7	3.72	1	1
315	26.5	3.72	2	1
316	23.4	2.72	1	1
317	27	3.72	1	1
319	27.2	4.72	2	1
321	22.9	2.72	1	1
322	27.5	3.72	1	1
325	24.5	2.72	2	3
326	26.4	3.76	1	3
327	32.2	9.76	1	3
328	28.5	5.76	2	3
329	34.8	11.76	1	3
330	34.9	11.76	2	3
331	29.2	4.76	1	3
332	34.2	10.76	2	3
333	26.2	3.76	2	3
334	26.5	3.76	2	3
335	28.5	5.76	1	3
336	25	3.76	2	3
337	24.6	3.76	1	3
338	26	3.76	2	3
339	21.2	2.76	2	3
340	30.9	6.76	1	3
341	22.7	2.76	2	3
342	29.5	5.76	2	3
343	27.2	4.76	2	3
344	22.7	2.76	1	3
345	22.2	2.76	2	3
346	29.5	5.76	1	3
349	32.8	9.76	1	3
351	28.5	4.76	1	3
352	30	6.76	1	3
353	31.9	7.76	2	3
354	29	5.76	2	3
356	33.9	9.76	1	3
358	28.1	4.76	2	3
359	29.8	5.76	2	3
361	31.9	8.76	2	3
362	26.2	3.76	1	3
363	30.9	7.76	1	3
364	26.4	3.76	1	3
365	23	2.76	2	3
366	22.5	3.76	2	3
367	30.8	6.76	2	3
369	34.2	10.79	1	2
372	28.3	4.79	1	2
373	28.2	4.79	2	2
374	28.6	5.79	1	2
375	24.8	3.79	2	2
378	38.4	12.79	1	2
379	30.4	6.79	2	2
380	27.3	3.79	1	2
381	30.2	6.79	2	2
382	32.4	9.79	1	2
383	33.2	8.79	2	2
384	28.2	4.79	1	2
385	27	3.79	2	2
386	25.3	3.79	2	2
387	31.6	9.79	2	2
388	34.4	10.79	1	2
389	31.5	7.79	1	2
390	33.4	9.79	2	2
392	27.3	4.79	1	2
393	31	6.79	2	2
395	31.3	6.79	1	2
396	24.3	2.79	1	2
399	30.1	6.79	1	2
401	27.4	3.79	1	2
402	21.8	2.79	2	2
403	26.3	3.79	2	2
404	27.3	3.79	1	2
405	29	5.79	2	2
406	27	4.79	1	2
407	23.4	2.79	1	2
409	32.4	9.79	1	2
410	32.2	8.79	2	2
411	30.5	6.79	1	2
412	27.4	3.79	1	2
413	26.5	3.79	1	2
414	25.4	3.79	1	2
415	27.5	3.79	2	2
418	27.2	4.8	2	1
419	27.6	3.8	1	1
422	27.1	3.8	1	1
425	23	2.8	1	1
426	23.6	2.8	1	1
429	22.1	2.8	1	1
430	27.4	3.8	2	1
431	28.4	5.8	2	1
432	26.4	3.8	1	1
434	23.6	2.8	1	1
435	23.7	2.8	2	1
439	27.6	4.8	1	1
440	28.3	5.8	2	1
441	21.9	2.8	2	1
442	19.8	2.8	2	1
443	26.4	3.8	2	1
447	26	3.8	2	1
448	24.7	2.8	1	1
449	28.4	4.8	2	1
451	20.3	2.8	1	1
452	19.4	1.8	1	1
453	24	3.8	1	1
454	26.8	3.8	1	1
456	23.2	2.8	1	1
457	25.5	3.8	2	1
463	26.5	3.8	1	1
464	19.4	1.8	2	1
466	25.4	3.8	1	1
468	25.5	4.8	1	1
470	19.2	1.8	1	1
477	20.5	2.8	1	1
478	22.7	2.8	2	1
479	20.2	2.8	2	1
480	25.8	3.8	2	1
481	21.4	2.8	1	1
483	25.4	4.8	1	1
485	23.4	2.8	2	1
486	19.2	1.8	2	1
487	27.8	4.8	2	1
489	26.3	4.8	1	1
490	25	3.8	2	1
491	24.5	2.8	1	1
493	20	2.8	1	1
496	21.8	2.84	2	3
497	21.1	2.84	2	3
498	23.4	2.84	1	3
499	20.9	2.84	2	3
500	25.4	3.84	2	3
501	24.6	2.84	2	3
504	21.2	2.84	2	3
505	24.4	2.84	1	3
506	25.3	3.84	1	3
509	26.8	4.84	2	3
510	30.5	7.84	1	3
511	31.3	7.84	2	3
512	21.6	2.84	1	3
515	22.5	2.84	1	3
517	27.5	3.84	1	3
518	28	5.84	2	3
519	27.1	3.84	2	3
520	23.1	2.84	2	3
521	24.7	2.84	1	3
523	21.2	2.86	2	2
524	23.2	2.86	1	2
528	20.6	2.86	1	2
529	21.1	2.86	1	2
530	22.3	2.86	1	2
531	27.4	3.86	2	2
532	25.5	3.86	1	2
534	25	3.86	1	2
535	23	2.86	1	2
536	25.8	3.86	1	2
537	23	2.86	2	2
539	24.6	2.86	2	2
540	24.8	2.86	2	2
541	26	3.86	1	2
543	24.3	3.86	1	2
546	26.5	3.86	2	2
547	25.6	3.86	2	2
548	24.6	3.86	2	2
549	21.8	2.86	2	2
551	24.9	2.86	1	2
552	25.3	4.86	2	2
554	25.9	3.86	2	2
557	25	3.86	2	2
558	25.8	3.86	1	2
559	24.5	4.86	2	2
561	25.5	3.86	2	2
562	26.5	3.86	1	2
563	26.2	3.86	1	2
564	25.1	3.86	2	2
567	24.9	2.86	2	2
568	26	3.86	2	2
569	25.5	3.86	2	2
575	21.9	2.86	2	1
576	23	2.89	2	1
577	19.8	1.89	2	1
580	22.9	2.89	2	1
581	23.5	2.89	1	1
584	20.6	2.89	1	1
585	20.8	2.89	1	1
588	18.5	1.89	1	1
589	21	2.89	1	1
593	20.3	2.89	2	1
594	21.8	2.89	1	1
599	22.9	2.89	2	1
600	21.5	2.89	2	1
606	19	1.89	2	1
611	28	5.92	1	3
613	26.1	3.92	2	3
615	24.6	3.92	2	3
616	26	3.92	2	3
617	26.2	3.92	1	3
618	26.8	3.92	2	3
619	28	4.92	2	3
620	22	2.92	2	3
621	27.8	4.92	1	3
622	25	3.92	2	3
623	26.5	3.92	2	3
624	27.9	4.92	2	3
625	26.9	3.92	2	3
626	26.5	3.92	1	3
627	33.4	10.92	2	3
628	28.4	5.92	2	3
629	33.4	10.92	2	3
630	25.8	3.92	2	3
631	26	3.92	2	3
632	22.6	2.92	2	3
633	27	3.92	2	3
634	31.5	8.92	2	3
635	25.9	3.92	2	3
636	31.8	9.92	1	3
637	25.2	3.92	1	3
638	26.6	3.92	2	3
639	28	4.92	2	3
640	28.7	5.92	2	3
642	25.6	3.92	1	3
644	35	11.92	1	3
646	25.8	3.92	1	3
647	33.7	10.92	1	3
648	37	11.92	1	3
649	25.6	3.92	1	3
650	26.7	3.92	2	3
651	25.5	3.92	2	3
652	26.8	4.92	2	3
653	25.3	3.92	2	3
654	28.8	5.92	2	3
655	27.5	3.92	2	3
656	29	5.92	2	3
657	27.8	4.92	1	3
658	29.8	5.92	2	3
660	32.5	9.92	1	3
661	28.6	5.92	2	3
663	28.5	5.92	2	3
664	25.8	4.92	1	3
665	26	3.92	1	3
666	24	2.92	2	3
667	30.2	5.92	1	3
668	30.1	6.92	1	3
669	36	11.92	1	3
670	29	5.92	2	3
671	30.4	6.92	2	3
672	28.1	5.92	2	3
673	26.7	3.92	1	3
674	26	3.92	2	3
677	36.4	11.94	2	2
678	35.6	11.94	2	2
679	37.3	11.94	1	2
680	32.8	9.94	1	2
681	38.6	12.94	1	2
682	29.9	6.94	1	2
684	32	9.94	1	2
685	32.4	10.94	2	2
686	33.1	9.94	1	2
687	28.4	4.94	2	2
688	39	12.94	2	2
690	33.5	10.94	1	2
691	29.6	5.94	1	2
692	30.9	6.94	2	2
693	29.9	5.94	1	2
694	35	11.94	2	2
696	31.9	9.94	2	2
697	36	11.94	1	2
699	25	3.94	2	2
700	24.5	3.94	2	2
701	36.2	11.94	1	2
702	24.4	2.94	2	2
703	32.4	9.94	2	2
704	38.6	12.94	1	2
705	29.9	6.94	2	2
706	29.1	5.94	2	2
707	30.3	7.94	2	2
708	28.5	5.94	2	2
709	29.2	5.94	1	2
710	29.5	5.94	1	2
712	25.6	3.94	2	2
715	20.8	2.96	1	2
716	21.5	2.96	2	2
718	20.8	2.96	2	2
721	21.2	2.96	2	2
724	22.7	2.96	1	2
725	22.1	2.96	1	2
731	23.7	2.96	1	2
735	20.6	2.96	2	2
737	21.5	2.96	1	2
738	22	2.96	2	2
739	21	2.96	2	2
740	21.9	2.96	2	2
741	20.5	2.96	1	2
742	20.6	2.96	1	2
749	19.5	1.96	2	2
750	20.4	2.96	1	2
756	22.6	2.96	1	2
757	22.6	2.96	1	2
758	22.7	3.96	1	2
760	23.2	2.96	1	2
761	21.5	2.96	1	2
763	21.1	2.96	1	2
764	23.3	2.96	2	2
765	30.2	6.01	2	3
766	27	3.01	1	3
768	26.4	3.01	2	3
769	27.1	3.01	1	3
771	24.2	2.01	2	3
774	27.5	4.01	1	3
775	27	3.01	2	3
776	32.6	9.01	2	3
778	28.6	4.01	2	3
779	25.8	3.01	2	3
780	25.3	3.01	1	3
782	28.7	4.01	1	3
784	27	3.01	1	3
785	31.2	9.01	2	3
786	31.7	8.01	1	3
787	30.4	6.01	2	3
789	29.6	6.01	1	3
791	24.8	2.01	2	3
792	26.4	3.01	2	3
793	25.5	3.01	1	3
794	28.2	5.01	1	3
795	30.5	6.01	1	3
796	26.1	3.01	2	3
797	24.8	3.01	1	3
798	24.8	3.01	1	3
799	29.6	5.01	2	3
800	24.8	3.01	1	3
801	27	4.01	2	3
803	27	4.01	2	3
805	25.8	3.01	1	3
806	26.6	3.01	1	3
807	25.6	3.01	2	3
808	25.6	3.01	1	3
809	24	2.01	1	3
810	34.4	11.01	2	3
811	26.3	3.01	2	3
812	29.1	5.01	1	3
813	24.2	2.01	1	3
814	35.2	11.01	1	3
817	29.2	5.01	1	3
818	27	3.01	2	3
819	31.9	7.01	2	3
820	25.6	3.01	2	3
821	26.4	3.01	2	3
822	33.1	9.01	1	3
823	27.3	3.01	1	3
824	23.5	3.01	2	3
825	27.6	4.01	2	3
826	24.8	2.01	1	3
827	25	3.01	2	3
828	28.2	4.01	1	3
829	25.9	3.01	2	3
830	29.6	5.01	1	3
831	29.4	5.01	2	3
832	25.4	3.01	1	3
833	27.8	4.01	1	3
835	37.6	11.01	2	3
836	30.8	6.01	2	3
837	31.8	7.01	2	3
838	31.4	5.01	2	3
839	35.3	10.01	2	3
840	29.4	5.05	1	2
841	28.2	5.05	1	2
844	29.3	5.05	1	2
845	33	9.05	2	2
846	26.1	3.05	1	2
847	32.9	9.05	1	2
848	29.2	5.05	1	2
849	27.7	4.05	2	2
850	30	5.05	1	2
851	34.1	10.05	1	2
852	32.6	9.05	1	2
853	30.5	7.05	2	2
854	30.6	6.05	1	2
855	27.7	4.05	2	2
856	36	11.05	2	2
857	29.7	5.05	2	2
858	34.3	10.05	2	2
859	29.1	5.05	2	2
860	30.8	7.05	1	2
861	27.9	4.05	2	2
865	28.8	5.05	2	2
866	28.3	5.05	2	2
867	29.3	5.05	2	2
868	33.2	9.05	2	2
869	27	4.05	2	2
872	31.4	8.05	2	2
873	28.4	5.05	2	2
874	32.6	9.05	2	2
875	30.1	7.05	1	2
876	28.3	5.05	2	2
877	37.6	11.05	1	2
878	29.8	6.05	1	2
879	26.2	3.05	2	2
880	38.1	12.05	2	2
881	26	3.05	2	2
882	23.9	2.05	1	2
883	21.9	2.06	2	1
884	24.4	2.06	1	1
885	22.1	2.06	1	1
886	23.3	2.06	2	1
888	22.3	2.06	1	1
890	23	2.06	1	1
891	22.3	2.06	1	1
893	22	2.06	1	1
897	22.5	2.06	2	1
898	22.8	2.06	2	1
899	21.3	2.06	1	1
900	22.1	2.06	1	1
901	22	2.06	2	1
903	23.5	2.06	1	1
904	22.3	2.06	2	1
905	22.7	2.06	2	1
907	21.9	2.06	1	1
910	22.2	2.06	1	1
912	22.7	3.06	1	1
916	21.9	2.06	1	1
917	22.7	2.06	1	1
919	22.7	2.06	1	1
921	22.6	2.06	2	1
922	23.2	2.06	2	1
924	23.1	2.06	2	1
925	22.2	3.06	1	1
926	22.6	3.06	2	1
927	22.5	2.06	2	1
928	21.4	2.06	2	1
929	22.8	2.06	2	1
930	20.7	2.06	1	1
931	22.1	2.06	1	1
932	22.2	2.06	1	1
933	21.9	2.06	2	1
934	24.1	3.06	2	1
935	22	2.06	2	1
936	21.7	2.06	2	1
937	21.8	2.06	1	1
938	20.4	2.06	1	1
939	24.2	3.06	1	1
942	23.4	2.06	2	1
944	22.8	3.06	2	1
945	21.6	2.06	2	1
946	21.3	2.06	1	1
948	18.4	1.06	1	1
950	18.5	1.06	2	1
955	21.3	2.06	2	1
956	30.3	6.1	2	3
957	28.7	4.1	2	3
958	33.3	9.1	1	3
959	28.3	4.1	2	3
960	34	10.1	1	3
961	32.2	8.1	2	3
964	29.7	5.1	2	3
966	30.7	8.1	2	3
967	26	3.1	2	3
968	27.5	4.1	2	3
969	31.3	7.1	1	3
970	29.9	5.1	1	3
971	23.5	2.1	2	3
972	32.5	9.1	1	3
973	32.7	9.1	1	3
974	29.4	5.1	2	3
975	27.5	4.1	1	3
976	26.6	3.1	2	3
977	25.1	3.1	2	3
978	28.7	4.1	1	3
979	24.8	3.1	1	3
980	23.6	3.11	2	3
981	28.8	5.11	1	3
982	27.8	4.11	1	3
983	30.4	7.11	1	3
984	30.2	6.11	1	3
985	25	3.11	2	3
986	31.4	6.11	1	3
987	29	5.11	2	3
988	24.2	2.11	1	3
989	33	9.11	2	3
990	24.9	2.11	2	3
991	28.2	4.11	2	3
992	37.6	11.11	2	3
993	28.5	5.11	2	3
994	33.3	9.11	1	3
995	25.5	3.11	1	3
996	29.6	5.11	1	3
997	29.3	5.11	1	3
998	27.4	3.11	1	3
999	26.8	3.11	2	3
1000	27.5	3.11	2	3
1001	29.7	5.11	1	3
1002	33.4	9.11	1	3
1003	29	5.11	2	3
1006	25.8	3.11	2	3
1007	32	9.11	2	3
1008	30.9	6.11	1	3
1010	25.8	4.11	1	3
1011	28.3	5.11	1	3
1012	31.1	7.11	2	3
1013	30.3	5.11	1	3
1014	26	3.11	1	3
1015	25.3	3.11	1	3
1016	31	6.11	2	2
1017	28.7	4.11	2	2
1018	30	5.11	2	2
1019	31	6.11	2	2
1020	31.3	5.11	1	2
1021	35.1	10.11	2	2
1022	31.6	7.11	1	2
1023	28	4.11	1	2
1024	28	5.11	2	2
1025	35.4	11.11	1	2
1026	29	5.11	2	2
1027	38.5	10.11	1	2
1028	29.5	5.11	2	2
1029	31	7.11	1	2
1030	28.8	4.11	2	2
1031	29.8	5.11	1	2
1032	30.7	6.11	1	2
1033	31.4	8.11	1	2
1034	34	11.11	2	2
1035	30.5	5.11	2	2
1036	27	4.11	2	2
1038	27.1	4.12	1	2
1039	31	7.12	1	2
1040	24.7	2.12	1	2
1041	29	5.12	1	2
1043	30	5.12	2	2
1044	27.5	4.12	2	2
1045	33.5	9.12	1	2
1047	24.8	2.12	2	1
1048	25	2.12	1	1
1049	24.9	2.12	2	1
1050	20	2.12	2	1
1053	23.7	2.12	1	1
1054	24.4	2.12	1	1
1055	24.4	2.12	1	1
1056	24	2.12	2	1
1059	23	2.12	2	1
1061	23.5	2.12	2	1
1062	24.2	2.12	1	1
1064	22.5	2.12	2	1
1065	23.2	2.12	2	1
1066	21.3	2.12	1	1
1068	23	2.12	1	1
1069	24.3	2.12	2	1
1074	25	3.12	2	1
1075	24.5	2.13	2	1
1076	25.3	3.13	1	1
1077	24	3.13	2	1
1080	23.4	2.13	2	1
1081	25.7	2.13	1	1
1082	24.3	2.13	2	1
1084	23	2.13	1	1
1085	23.3	2.13	2	1
1086	23.8	2.13	2	1
1087	24.8	2.13	2	1
1088	25.4	3.13	2	1
1092	22.5	2.13	2	1
1095	24.5	2.13	1	1
1097	25.9	3.17	1	3
1098	28.8	5.17	1	3
1099	25.8	3.17	1	3
1100	26.8	4.17	1	3
1101	22.4	2.17	2	3
1102	25.6	3.17	2	3
1103	25.4	3.17	2	3
1104	24.5	3.17	1	3
1105	22.5	2.17	2	3
1106	23.4	2.17	2	3
1107	24.3	3.17	2	3
1108	24.1	2.17	2	3
1109	24.4	2.17	1	3
1110	23.1	2.17	1	3
1111	23.2	2.17	1	3
1112	25.4	2.17	1	3
1113	23.5	3.17	2	3
1114	23.4	3.17	2	3
1115	27	3.17	2	3
1116	25.8	3.17	2	3
1118	24.1	2.17	2	3
1119	23.1	2.17	2	3
1120	24.5	3.17	1	3
1121	22.2	3.17	2	3
1122	25.2	3.17	2	3
1123	22	3.17	2	3
1124	22	2.17	1	3
1125	24.3	2.17	2	3
1126	21.1	2.17	2	3
1127	25.6	3.17	1	3
1128	30.7	7.17	1	3
1130	25.7	3.17	1	3
1131	26.2	3.17	2	3
1134	23.1	2.17	2	3
1135	22.4	3.17	1	3
1136	22.8	2.17	2	3
1137	37.2	11.17	1	3
1140	31.7	8.17	1	3
1141	28.9	5.17	1	3
1142	29.6	5.17	1	3
1143	29.9	6.17	1	3
1144	29	5.17	2	3
1145	28.7	4.17	2	3
1146	28.5	4.17	2	3
1147	26.3	3.17	2	3
1149	28.9	5.18	1	2
1150	32.5	9.18	1	2
1151	30	6.18	1	2
1153	31.4	6.18	1	2
1157	29.5	5.18	2	2
1160	28.5	4.18	2	2
1162	29.6	5.18	1	2
1164	32.3	9.18	1	2
1165	30.2	6.18	1	2
1166	27.8	3.18	2	2
1168	32.2	6.18	2	2
1169	30.4	5.18	2	2
1170	32.8	9.18	1	2
1171	28.9	4.18	1	2
1172	27.4	3.18	1	2
1173	30.6	6.18	2	2
1174	29.9	6.18	2	2
1175	27.6	4.18	2	2
1177	31.2	7.18	1	2
1178	29.6	5.18	2	2
1181	28	3.18	2	2
1183	30.7	6.18	2	2
1186	27.2	3.18	1	2
1187	27	4.18	2	2
1188	26	3.18	1	2
1189	30.5	6.18	1	2
1190	33	10.18	1	2
1191	24.5	2.2	2	1
1192	30.4	5.2	2	1
1193	24.7	3.2	1	1
1194	22.4	2.2	2	1
1195	25.6	3.2	2	1
1197	24.6	2.2	1	1
1198	32	9.2	2	1
1199	24	3.2	2	1
1202	25.8	3.2	2	1
1203	30.4	6.2	2	1
1205	29.9	6.2	1	1
1208	27.8	4.2	1	1
1209	24.2	2.2	1	1
1210	23.4	2.2	1	1
1213	29	5.2	2	1
1214	23	2.2	1	1
1217	26	3.2	2	1
1218	24.5	2.2	2	1
1219	28.5	4.2	1	1
1220	32.3	9.2	1	1
1221	28.1	4.2	1	1
1222	31.4	7.2	2	1
1223	27.5	4.2	1	1
1224	26.2	3.2	2	1
1225	23.2	3.2	1	1
1227	24.2	2.2	2	1
1228	23.8	3.2	2	1
1229	24.4	2.2	1	1
1231	24.6	3.2	2	1
1232	23.4	2.2	1	1
1234	22.6	2.2	1	1
1236	23.9	2.2	2	1
1237	23.4	2.2	2	1
1238	23.2	2.2	1	1
1239	23.4	2.2	2	1
1240	23.1	2.2	2	1
1242	35.1	11.25	2	3
1243	37.6	11.25	1	3
1244	31	7.25	2	3
1245	30.2	5.25	2	3
1246	29.8	5.25	2	3
1247	28.1	5.25	1	3
1248	29	5.25	1	3
1249	28.3	4.25	2	3
1250	27.5	4.25	1	3
1251	27.5	4.25	1	3
1252	30.9	6.25	2	3
1253	29.7	5.25	2	3
1254	27.3	3.25	1	3
1255	30.6	6.25	1	3
1257	25.5	3.25	2	3
1260	28.7	4.25	2	3
1261	26.8	3.25	1	3
1262	27.6	4.25	2	3
1264	23.9	2.25	1	3
1265	27.4	4.25	1	3
1266	26	3.25	2	3
1267	27.4	5.25	1	3
1268	26.2	4.25	2	3
1269	24.6	3.25	1	3
1270	26.4	3.25	1	3
1271	27	4.25	2	3
1272	26.2	3.25	1	3
1273	26.3	3.25	2	3
1274	23.9	2.25	1	3
1275	24.9	2.25	1	3
1276	27	3.25	2	3
1277	25.5	3.25	2	3
1278	26.1	3.25	2	3
1280	23.1	2.29	1	1
1281	23.2	2.29	1	1
1282	26.9	3.29	1	1
1284	26	3.29	2	1
1285	25	3.29	1	1
1287	24.4	2.29	2	1
1288	27	3.29	2	1
1290	24.5	2.29	1	1
1292	26.6	3.29	2	1
1294	22.8	2.29	1	1
1295	26.1	3.29	2	1
1297	27.2	3.29	1	1
1298	24.3	2.29	1	1
1299	23.2	2.29	1	1
1301	26.3	3.29	2	1
1302	22.5	2.29	1	1
1307	24.5	2.29	1	1
1308	24	2.29	2	1
1309	24	2.29	2	1
1310	26	3.29	1	1
1311	27.5	4.29	2	1
1313	24.3	2.29	2	1
1314	26	3.29	2	1
1315	23	2.29	1	1
1316	25.7	3.29	1	1
1318	31.7	6.31	1	2
1323	32.5	9.31	1	2
1325	31	7.31	1	2
1326	33	9.31	1	2
1329	32.3	8.31	1	2
1330	28.7	4.31	1	2
1331	32.1	9.31	1	2
1332	30.4	6.31	1	2
1333	29.9	5.31	1	2
1334	29.1	4.31	2	2
1336	32.3	9.31	2	2
1338	32	9.31	1	2
1339	30.2	5.31	1	2
1340	30.5	6.31	1	2
1341	30.7	6.31	2	2
1342	33	9.31	2	2
1343	29.3	5.31	1	2
1345	30.8	6.31	2	2
1346	31	6.31	2	2
1347	30.5	6.31	1	2
1348	29.5	5.31	1	2
1349	30	6.31	1	2
1350	31.6	7.31	2	2
1351	30.3	6.31	1	2
1352	27	3.31	1	2
1353	32.6	9.31	1	2
1354	27.2	3.31	1	2
1355	31.5	7.31	1	2
1357	29	4.31	1	2
1360	29.5	5.33	1	3
1361	31.5	8.33	1	3
1362	29.4	5.33	1	3
1364	27.7	4.33	2	3
1365	29.8	5.33	1	3
1366	32	9.33	1	3
1367	25	3.33	1	3
1368	28.2	4.33	2	3
1369	30.4	6.33	2	3
1371	27.8	4.33	1	3
1372	27.1	3.33	2	3
1374	25.5	4.33	2	3
1375	28.5	5.33	1	3
1376	27.4	4.33	1	3
1377	26	3.33	2	3
1378	29.3	5.33	1	3
1379	28.2	5.33	2	3
1380	30.6	6.33	2	3
1381	24	2.33	1	3
1382	30	6.33	1	3
1384	28.7	4.33	2	3
1385	33.7	9.33	1	3
1386	29.5	5.37	2	2
1387	29.6	5.37	2	2
1389	28.5	5.37	1	2
1390	27.3	3.37	1	2
1391	27.2	3.37	1	2
1392	30.4	6.37	1	2
1393	31.2	7.37	1	2
1394	27.3	3.37	1	2
1395	30.9	7.37	2	2
1396	29	5.37	2	2
1399	26	3.37	1	2
1400	25.9	3.37	2	2
1401	26.2	3.37	1	2
1402	29.2	5.37	1	2
1403	26.3	3.37	1	2
1404	24.2	2.37	1	2
1405	28.5	4.37	2	2
1406	26.6	3.37	2	2
1408	29.1	5.37	2	2
1410	27.6	3.37	1	2
1412	26.5	3.37	2	2
1413	25	2.37	2	2
1414	23.5	2.37	1	2
1415	24.9	2.37	1	2
1416	27.7	3.37	2	2
1417	32.7	9.37	1	2
1418	24.7	3.38	2	1
1420	22.9	2.38	1	1
1421	23	2.38	2	1
1422	23.4	2.38	1	1
1423	23.1	2.38	1	1
1426	22.3	2.38	2	1
1427	24.1	2.38	2	1
1428	25.6	3.38	2	1
1431	23	2.38	1	1
1432	21.9	2.38	1	1
1433	25	3.38	1	1
1434	24.4	2.38	2	1
1435	21.5	2.38	1	1
1436	23	2.38	1	1
1437	23	2.38	2	1
1438	22	2.38	1	1
1439	24	2.38	2	1
1440	23.4	2.38	2	1
1441	22.5	2.38	1	1
1442	23.5	2.38	1	1
1444	23	2.38	1	1
1447	22.9	2.38	1	1
1448	25.4	3.38	2	1
1449	22.1	2.38	1	1
1450	24.7	2.38	1	1
1452	22.7	2.38	2	1
1454	23.6	2.38	2	1
1455	23.5	2.38	1	1
1457	23	2.38	2	1
1458	23.4	2.42	2	3
1459	30	6.42	2	3
1460	27	3.42	1	3
1462	32	7.42	1	3
1463	34	10.42	2	3
1464	28	4.42	2	3
1465	28	5.42	1	3
1466	27	3.42	1	3
1467	25.7	3.42	1	3
1468	27	4.42	2	3
1469	30.3	6.42	2	2
1470	28.5	4.42	1	2
1471	27.6	3.42	2	2
1472	27.2	3.42	1	2
1473	26.5	3.42	2	2
1474	28.2	4.42	2	2
1475	31.3	7.42	2	2
1477	27.2	3.42	2	2
1478	27.8	5.42	1	2
1479	28.5	4.42	2	2
1481	31.2	7.42	1	2
1482	30	6.42	1	2
1483	27.7	4.42	2	2
1484	28.3	4.42	2	2
1485	26.4	3.42	1	2
1486	27.8	4.42	1	2
1487	28	4.42	2	2
1488	27.5	3.42	1	2
1490	28.6	5.42	1	2
1491	29.5	5.42	2	2
1492	26.2	3.42	2	2
1493	32.2	8.42	1	2
1494	29	5.42	1	2
1495	27.8	4.42	2	2
1496	28.2	4.42	2	2
1497	27.6	4.42	1	2
1498	32.9	9.42	2	2
1499	27.3	3.42	1	2
1501	28.6	5.42	2	2
1502	28	4.42	1	2
1503	31.1	5.42	2	2
1504	27.5	3.42	2	2
1505	28.8	4.42	1	2
1507	29	5.42	2	2
1508	31	7.42	2	2
1509	26.5	3.42	2	2
1510	29.3	5.42	2	2
1512	27	4.42	1	2
1514	27	4.42	2	2
1516	28.8	5.42	1	2
1518	31	7.42	1	2
1519	29.3	5.42	1	2
1520	26	3.42	1	2
1521	28.1	3.42	2	2
1522	25.8	4.42	1	2
1523	31	6.42	1	2
1524	24.8	2.42	2	2
1525	27	3.42	1	2
1526	29.3	5.42	1	2
1527	28	4.42	1	2
1528	28.1	4.44	2	2
1530	24.4	2.44	2	1
1531	23.5	2.44	2	1
1533	22.9	2.44	2	1
1534	22	2.44	1	1
1535	22.5	2.44	2	1
1537	23.3	2.44	2	1
1538	30	6.44	1	1
1539	23	2.44	2	1
1542	23.8	3.44	2	1
1543	24	2.44	1	1
1544	24	3.44	2	1
1545	23.5	2.44	2	1
1547	22	2.44	1	1
1548	25.2	3.44	1	1
1549	22.7	2.44	1	1
1550	21	2.44	2	1
1553	23.4	2.44	2	1
1555	25.8	3.44	2	1
1556	24.3	2.44	1	1
1558	21.2	2.44	2	1
1559	25	3.45	1	3
1560	26.3	3.45	1	3
1561	24.5	2.45	1	3
1562	25.4	2.45	1	3
1563	24.6	2.45	1	3
1564	24.5	2.45	1	3
1565	25	3.45	1	3
1567	23.7	2.45	2	3
1568	23.6	2.45	2	3
1569	23.5	2.45	2	3
1571	23.5	2.45	1	3
1572	25	3.45	1	3
1573	23.7	3.45	2	3
1574	24.2	2.45	1	3
1575	24.1	2.45	2	3
1576	25	3.45	2	3
1577	24.6	3.45	1	3
1578	24.2	2.45	2	3
1579	25.4	4.45	2	3
1580	26	3.45	1	3
1581	28	4.52	2	3
1582	25.5	3.52	2	3
1583	30.3	6.52	2	3
1584	23.1	2.52	2	3
1585	28.5	4.52	2	3
1586	30.1	6.52	2	3
1587	30.8	7.52	1	3
1588	29.4	5.52	1	3
1590	25.9	3.52	1	3
1591	25.6	3.52	1	3
1592	27	3.52	2	3
1595	24.9	3.52	2	3
1596	27.7	4.52	2	3
1597	33.5	10.52	1	3
1599	29	5.52	2	3
1600	28.2	4.52	1	3
1601	27	3.52	1	3
1603	25.4	3.52	2	3
1604	25.5	3.52	1	3
1607	24.9	2.52	1	2
1608	25	3.53	1	2
1609	29	5.53	1	2
1610	30.1	6.53	1	2
1612	29.4	5.53	1	2
1613	28.2	4.53	2	2
1614	27.1	4.53	2	2
1615	28	4.53	2	2
1616	29.6	5.53	2	2
1617	29.8	5.53	1	2
1619	31.1	7.53	1	2
1623	27.8	3.53	1	2
1624	29.8	6.53	1	2
1626	29.3	5.53	1	2
1627	31.2	6.53	1	2
1628	32	7.53	2	2
1630	30	5.53	2	2
1631	27.4	3.53	2	2
1632	27.2	3.53	1	2
1633	28.8	3.53	2	2
1635	24.9	3.53	1	1
1636	24.8	3.53	1	1
1637	25	3.53	2	1
1638	23.5	2.53	2	1
1639	23.8	3.53	1	1
1640	23.8	2.53	1	1
1641	25.6	3.53	2	1
1642	23.5	2.53	1	1
1643	22.2	2.53	2	1
1644	24.4	2.53	2	1
1645	24	2.53	1	1
1646	25	3.53	2	1
1647	24.2	2.53	1	1
1648	23	2.53	1	1
1649	24.6	3.53	2	1
1650	23.5	2.53	1	1
1651	23.6	2.53	2	1
1652	23.2	2.53	2	1
1653	21.4	2.53	2	1
1654	21	2.53	1	1
1655	22.5	2.53	1	1
1656	22.2	2.53	2	1
1657	24	3.53	1	1
1658	24.3	3.53	1	1
1659	24.5	2.53	1	1
1660	25	2.53	2	1
1662	23.6	2.53	1	1
1663	24.8	3.53	2	1
1664	25	3.54	2	2
1665	23.9	2.54	2	2
1667	25.4	3.54	1	2
1668	25	3.54	2	2
1670	22.6	3.54	1	2
1671	24.6	3.54	2	2
1673	23.5	2.54	1	2
1674	24.6	2.61	1	1
1675	24.8	3.61	2	1
1676	24.8	3.61	2	1
1677	24.7	2.61	2	1
1678	24.5	3.61	2	1
1679	23.6	2.61	1	1
1680	24.1	2.61	2	1
1681	24	3.61	2	1
1682	24.6	2.61	1	1
1683	24	2.61	2	1
1684	24.4	2.61	2	1
1685	24.6	3.61	2	1
1686	23.6	2.61	2	1
1687	24	2.61	2	1
1688	24	3.61	2	1
1689	24.8	3.61	2	1
1690	21.1	2.61	2	1
1691	23	2.61	2	1
1692	22.6	2.61	1	1
1693	23.2	2.61	2	1
1694	24.3	2.61	2	1
1696	25	3.61	1	1
1699	22.5	2.61	2	1
1701	23.4	3.61	1	1
1702	24.5	3.61	1	1
1703	22.5	2.61	2	1
1704	24	2.61	2	1
1705	23.2	2.61	2	1
1706	22.4	2.61	1	1
1707	22.6	2.61	2	1
1708	22.6	2.61	2	1
1709	22.4	2.61	2	1
1711	24.9	2.61	2	1
1712	24.5	3.61	1	1
1713	22.8	3.61	2	1
1714	23.2	2.61	2	1
1715	21.3	2.61	2	1
1716	23	2.61	1	1
1718	25.2	3.64	1	3
1719	29.6	6.64	1	3
1720	23	2.64	2	3
1721	23.1	2.64	2	3
1722	29	5.64	1	3
1723	30.2	6.64	1	3
1724	32.6	9.64	2	3
1725	30.3	6.64	1	3
1726	32.1	9.64	1	3
1727	32.5	10.64	1	3
1731	30.6	6.64	1	3
1732	29	5.64	2	3
1733	34	10.64	1	3
1734	33.4	10.64	1	3
1736	30.9	6.64	1	3
1737	32.4	9.64	2	3
1738	29.1	5.64	2	3
1739	28.6	5.64	1	3
1740	32.9	9.64	2	3
1741	29.3	5.64	1	3
1742	29.5	5.65	1	2
1743	31	8.65	2	2
1744	36	11.65	1	2
1745	31.8	8.65	1	2
1746	32.2	8.65	2	2
1747	27.1	3.65	1	2
1748	30.2	5.65	1	2
1749	29.6	5.65	1	2
1750	28.8	5.65	1	2
1751	29.2	5.65	1	2
1752	27.4	3.65	1	2
1755	30.2	6.65	1	2
1756	28.4	5.65	1	2
1757	29.8	6.65	1	2
1758	34.2	9.65	2	2
1759	30	6.65	1	2
1760	32.6	9.65	1	2
1761	29.6	7.65	1	2
1762	31.8	8.65	1	2
1763	33.4	9.65	2	2
1764	34	10.65	2	2
1765	32	9.65	2	2
1766	32.1	9.65	2	2
1767	30	6.65	1	2
1768	30.1	5.65	2	2
1769	30.6	6.65	1	2
1770	31.9	7.65	2	2
1771	31.2	7.65	1	2
1772	32.4	9.65	2	2
1773	29.9	6.65	1	2
1774	30.2	6.65	2	2
1776	30	6.65	1	2
1777	29.7	5.65	1	2
1778	29.9	5.65	2	2
1779	30	6.65	1	2
1780	26	3.65	2	2
