# Supplementary material for: Population structure of yellowtail snapper using age-based life history and otolith shape in southern Gulf of México
Source: PLoS One. 2025 Apr 16;20(4):e0320012. doi: 10.1371/journal.pone.0320012 (PMC12002489; doi:10.1371/journal.pone.0320012)
Supplement: S2 Data — (XLSX) [file pone.0320012.s002.xlsx]

## Sheet: Sheet1
Obj.#	Area	Aspect	Area/Box	Diameter (max	Diameter (min	Perimeter	Roundness	Perimeter (el	Fractal Dimen	Sulcus long	Sulcus área	Ostium long	Ostium área	Cauda long	Cauda área	Rostrum long	Rostrum ancho	Antirostrum long	Antirrostrum ancho	Excisura área	Long ost/Long surc	Área ost/Área surc	Rat asp rost	Rat asp anti	Captura	Long ind	Sexo	Madurez	Edades
Oc310_H	37.9647	1.77292	0.637489	9.84148	5.26765	28.1148	1.65684	23.2368	1.06127	7.39271	8.06136	4.81802	4.81802	3.95162	3.28808	1.07532	2.45261	0	0	0	0.651726	0.597668	0.43844	0	Celestún	32.5	Hembras	Hembras adultas	2
Oc317_H	79.8449	1.82794	0.722143	13.8636	7.6069	35.8517	1.28104	33.8955	1.0103	11.5482	26.1131	5.16679	14.7338	6.54713	11.448	1.65085	4.23718	0	0	0	0.44741	0.564232	0.38961	0	Celestún	29.3	Hembras	Hembras adultas	4
Oc328_M	70.3503	1.67981	0.683893	12.5717	7.30963	32.9407	1.22741	31.2875	1.00928	10.1074	23.3813	4.15001	11.6616	6.06177	11.7592	1.43168	4.00378	0	0	0	0.41059	0.498759	0.357582	0	Río Lagartos	36	Machos	Machos adultos	6
Oc332_M	79.1134	1.79026	0.693927	13.9341	7.42213	37.3463	1.40293	33.6201	1.02045	12.2874	25.187	5.51884	15.1857	6.9553	10.0903	1.88006	4.31717	0	0	0	0.449147	0.602916	0.435485	0	Río Lagartos	41.5	Machos	Machos adultos	4
Oc340_H	40.6598	1.8451	0.6315	10.4092	5.27346	27.0928	1.43659	24.2466	1.02643	6.32538	7.17884	3.01707	4.32295	3.72148	2.8482	0.80169	2.38854	0	0	0	0.476978	0.60218	0.33564	0	Río Lagartos	37.6	Hembras	Hembras adultas	2
Oc341_M	31.8796	1.84505	0.577526	8.98096	4.81954	24.6686	1.51903	21.5823	1.03136	7.25479	8.1599	3.08034	4.27987	4.57108	3.90483	1.0134	2.39391	0.20044	0.450405	0.156426	0.424594	0.5245	0.423322	0.445021	Río Lagartos	28.7	Machos	Machos adultos	2
Oc343_M	24.9576	1.80807	0.618644	8.02127	4.37209	21.2995	1.44653	18.9784	1.02799	6.12097	6.26182	2.70764	3.73692	3.56387	2.57581	1.05813	2.35536	0.107693	0.346677	0.130942	0.442354	0.596777	0.449243	0.310645	Río Lagartos	34.2	Machos	Machos adultos	2
Oc345_M	31.8203	1.89573	0.628173	9.21538	4.78861	23.6567	1.39957	21.5961	1.02346	6.47443	7.47318	3.32486	5.0687	3.41155	2.36663	0.853596	2.3527	0.118372	0.330521	0.0785541	0.513537	0.678251	0.362815	0.358139	Río Lagartos	26.9	Machos	Machos adultos	2
Oc351_H	49.044	1.69729	0.639224	11.2439	6.19648	29.7304	1.43419	26.2612	1.0224	7.97637	12.6633	3.90198	7.62525	4.72628	5.03015	1.82503	3.5928	0.20123	0.759052	0.268771	0.489192	0.602155	0.507968	0.265108	Río Lagartos	34.6	Hembras	Hembras adultas	7
Oc352_H	62.4998	1.73149	0.666929	12.7796	7.06489	34.7369	1.53636	29.7349	1.02838	9.58755	19.352	4.62038	19.352	5.30431	8.39153	2.03467	3.92034	0.401498	0.746164	0.330585	0.481914	1	0.519003	0.538082	Río Lagartos	36.8	Hembras	Hembras adultas	6
Oc356_H	38.3576	1.69563	0.66749	9.62379	5.47414	26.9444	1.50618	23.2163	1.03821	7.67369	10.8812	3.72164	6.94025	4.2087	3.99777	1.66258	3.04452	0.236874	0.461416	0.305718	0.484987	0.637818	0.546089	0.513363	Río Lagartos	41.3	Hembras	Hembras adultas	7
Oc358_M	46.384	1.7509	0.616388	11.1011	5.8994	31.2042	1.6705	25.6932	1.05131	8.12494	12.9369	3.75625	7.29127	4.81279	5.63181	1.36259	2.98484	0.248652	0.614408	0.230404	0.462311	0.563601	0.456504	0.404702	Río Lagartos	34.5	Machos	Machos adultos	9
Oc361_M	68.8881	1.80289	0.646889	12.8171	7.18401	34.7063	1.39143	31.4314	1.01698	9.61568	19.4676	4.45	10.8045	5.59284	8.69197	1.23609	3.31549	0.11356	0.598472	0.191639	0.462786	0.555	0.372822	0.189749	Río Lagartos	38.7	Machos	Machos adultos	5
Oc363_H	75.0791	1.90049	0.680994	13.9577	6.70851	36.8319	1.43787	33.2318	1.02028	11.8159	31.5121	5.45523	16.0238	7.45195	15.6992	2.41555	4.45466	0.130203	0.46471	0.184487	0.461685	0.508497	0.542253	0.280182	Río Lagartos	38	Hembras	Hembras adultas	6
Oc364_H	73.2685	1.94884	0.696575	13.8084	6.99826	35.8799	1.39822	32.9879	1.01866	11.8933	24.9776	5.42345	24.9776	6.9139	9.76855	1.66097	4.31486	0	0	0	0.456007	1	0.384942	0	Río Lagartos	32.1	Hembras	Hembras adultas	6
Oc369_H	52.7794	1.74991	0.641812	11.4906	6.35515	31.8491	1.5294	27.3841	1.04046	7.77179	12.5299	3.93762	7.78991	4.27668	4.75623	1.20554	2.94164	0.215048	0.591925	0.351678	0.506655	0.621706	0.409819	0.363302	Dzilam	42.3	Hembras	Hembras adultas	3
Oc409_H	45.3576	1.66405	0.66286	10.6738	5.73789	29.7336	1.55109	25.1233	1.03814	8.53545	14.5947	4.02928	8.72112	4.65598	5.80721	1.36017	2.88891	0.131049	0.529373	0.232807	0.472064	0.597556	0.470823	0.247554	Dzilam	39.3	Hembras	Hembras adultas	5
Oc410_M	46.9124	1.83241	0.645298	11.0566	5.82147	31.846	1.72033	26.0946	1.05313	7.22238	7.75315	3.38476	4.04812	4.09438	3.69678	1.02871	2.42753	0.0785668	0.319436	0.0760885	0.468649	0.522126	0.423769	0.245955	Dzilam	39.2	Machos	Machos adultos	7
Oc422_H	33.8367	1.76392	0.616857	9.65358	4.80036	27.9603	1.8386	21.9454	1.07193	6.62051	7.68894	3.1661	4.52714	3.83266	2.85848	0.873124	2.58622	0.134151	0.470059	0.0551138	0.478227	0.588787	0.337606	0.285391	Celestún	33.6	Hembras	Hembras adultas	3
Oc431_M	35.9333	1.72466	0.642863	9.27955	5.19839	26.3876	1.54203	22.4987	1.05229	7.40721	8.68645	3.31399	5.34028	4.18304	3.36643	0.985724	2.48935	0.135691	0.457592	0.183613	0.4474	0.614782	0.395976	0.296533	Celestún	35.2	Machos	Machos adultos	3
Oc439_H	35.6446	1.84532	0.635602	9.60116	4.94456	27.3667	1.67202	22.7328	1.05851	5.55591	5.00868	2.49849	3.19525	3.12172	2.83223	0.836312	1.9984	0	0	0	0.4497	0.637942	0.418492	0	Celestún	34.5	Hembras	Hembras adultas	4
Oc442_M	24.8044	1.82193	0.613673	8.03687	4.31578	21.5304	1.48719	18.9257	1.03567	6.93037	7.77142	3.26894	5.04641	3.82466	2.68539	0.989223	2.12419	0	0	0	0.471683	0.649356	0.465695	0	Celestún	24	Machos	Machos adultos	2
Oc448_Hj	34.1612	1.78359	0.631059	9.35834	4.99961	25.8603	1.55785	22.0659	1.04698	5.68096	4.80385	2.76141	3.01565	3.14197	1.78877	0.749168	1.35476	0	0	0	0.486083	0.627757	0.552988	0	Celestún	30.3	Hembras	Hembras juveniles	2
Oc477_Hj	22.4254	1.82363	0.643206	7.78136	4.09473	20.0772	1.43039	17.9651	1.02519	6.42577	6.67008	2.93229	3.68397	4.01254	3.09016	1.28783	2.44936	0.141421	0.443675	0.130331	0.456333	0.552312	0.525784	0.31875	Celestún	24.6	Hembras	Hembras juveniles	2
Oc479_Mj	23.0972	1.78464	0.657559	7.69691	4.21249	19.7947	1.34998	18.1428	1.02355	5.75685	4.9658	2.71021	2.69112	3.43327	2.25668	1.21245	2.18674	0.806169	0.19826	0.846131	0.470779	0.541931	0.554457	4.06622	Celestún	24.3	Machos	Machos juveniles	3
Oc483_H	33.3908	1.84421	0.630694	9.51372	4.89883	25.3863	1.5359	21.9853	1.03663	6.54435	7.06921	3.02553	4.42567	3.57551	2.91379	1.26994	2.30297	0.130852	0.358441	0.1596	0.462311	0.626049	0.551436	0.36506	Celestún	31.2	Hembras	Hembras adultas	4
Oc484_Hj	19.2908	1.80484	0.64795	7.1849	3.77257	17.9541	1.32974	16.622	1.01562	5.56429	4.58919	2.40157	2.54494	3.28767	2.07206	1.09383	2.15418	0.0796806	0.28563	0.645058	0.431605	0.55455	0.507773	0.278964	Celestún	21.4	Hembras	Hembras juveniles	3
Oc485_M	27.4823	1.7585	0.637731	8.11035	4.64683	22.0203	1.40405	19.7406	1.03199	6.55533	6.92852	2.87422	3.69716	3.84176	3.29631	0.987314	2.14402	0.114461	0.230157	0.0965593	0.438456	0.533614	0.460498	0.497317	Celestún	28.3	Machos	Machos adultos	4
Oc486_Mj	21.0538	1.72386	0.656718	7.37241	4.04295	19.0205	1.36743	17.2171	1.02439	5.27861	4.54799	2.44448	2.3612	3.26662	2.19032	0.881624	1.77244	0	0	0	0.463091	0.519175	0.497407	0	Celestún	22.3	Machos	Machos juveniles	3
Oc497_M	26.4973	1.6903	0.651097	8.36358	4.61606	22.5134	1.5222	19.2672	1.04214	5.54144	5.54144	2.70173	3.42084	3.40811	2.12017	0.887627	2.00643	0	0	0	0.48755	0.61732	0.442391	0	Río Lagartos	26.1	Machos	Machos adultos	2
Oc539_M	44.9571	1.77679	0.62182	10.6762	5.75478	29.345	1.52426	25.3266	1.03903	7.21598	9.39814	2.9896	5.14195	4.37959	4.23475	2.63204	2.63204	0.237588	0.599733	0.252864	0.414303	0.547124	1	0.396156	Dzilam	29.8	Machos	Machos adultos	5
Oc540_M	32.534	1.70764	0.645694	8.87472	5.01666	24.0321	1.41266	21.3629	1.0312	7.02149	8.85217	3.17512	5.21617	4.17315	3.69747	0.880487	2.33112	0.129197	0.604426	0.125031	0.4522	0.589254	0.37771	0.213751	Dzilam	30.1	Machos	Machos adultos	4
Oc546_M	38.7258	1.77219	0.642693	9.91068	5.36395	27.0667	1.50543	23.4956	1.03768	7.67945	10.6597	3.35646	6.45463	4.50527	4.20214	1.21445	2.91583	0.21693	0.433861	0.113864	0.43707	0.605515	0.416501	0.5	Dzilam	32.9	Machos	Machos adultos	3
Oc554_M	35.873	1.75905	0.624026	9.55483	5.22217	27.9588	1.73405	22.5952	1.06618	6.94355	8.73797	3.09259	5.21511	3.96215	3.54182	1.21488	2.33312	0.182712	0.930029	0.310972	0.44539	0.596833	0.520712	0.196459	Dzilam	31.3	Machos	Machos adultos	5
Oc568_M	47.724	1.75122	0.623355	10.8316	5.83312	31.1963	1.62277	26.0018	1.05194	6.81175	9.99408	3.10743	5.41715	4.19055	4.5884	0.91012	2.10334	0	0	0	0.456187	0.542036	0.432702	0	Dzilam	32	Machos	Machos adultos	4
Oc569_M	36.7803	1.79629	0.628669	9.6666	5.26244	27.0397	1.58189	22.9789	1.0462	7.62182	10.6766	3.54998	6.13584	4.31128	4.57486	1.44264	3.04878	0.0897775	0.328168	0.198214	0.465766	0.574699	0.473187	0.273572	Dzilam	32	Machos	Machos adultos	8
Oc580_M	27.4333	1.75216	0.634227	8.24855	4.54809	22.4272	1.45903	19.7287	1.03948	6.10822	7.20479	2.80928	4.14933	3.54904	3.05019	0.985724	2.3076	0	0	0	0.459919	0.575913	0.427163	0	Celestún	28.1	Machos	Machos adultos	2
Oc581_H	31.2788	1.70398	0.651056	8.94539	4.98824	24.1252	1.48076	20.9326	1.04292	5.9647	6.45106	2.6338	3.31548	3.73163	3.16788	1.3649	2.53919	0	0	0	0.441565	0.513944	0.537535	0	Celestún	27.8	Hembras	Hembras adultas	3
Oc585_H	27.777	1.76699	0.62887	8.14681	4.53935	22.1033	1.39965	19.9156	1.0268	5.98597	5.70055	2.74396	3.68628	3.69345	2.04454	0.878004	2.52761	0.163204	0.420904	0.177037	0.458398	0.646653	0.347365	0.387746	Celestún	25.6	Hembras	Hembras adultas	3
Oc588_Hj	28.8222	1.75273	0.676051	8.56489	4.72686	22.284	1.37104	20.1936	1.02532	5.70076	4.89238	2.6837	2.54864	3.4235	2.34848	1.13184	2.02007	0.123735	0.321886	0.108672	0.470761	0.520942	0.5603	0.384407	Celestún	22.2	Hembras	Hembras juveniles	3
Oc589_H	36.2383	1.77085	0.6572	9.55882	5.16809	25.1016	1.38364	22.69	1.02882	6.21394	6.48387	2.93984	3.72677	3.50758	2.76715	1.22884	2.56821	0.118109	0.371414	0.126292	0.473105	0.574775	0.478481	0.317999	Celestún	25.7	Hembras	Hembras adultas	3
Oc593_M	23.6157	1.77905	0.636275	7.88838	4.23593	21.3747	1.53954	18.3614	1.04903	5.35768	5.31574	2.74151	2.84906	3.30448	2.4692	1.07643	2.36426	0.128637	0.372033	0.104391	0.511697	0.535966	0.455291	0.345768	Celestún	24.5	Machos	Machos adultos	3
Oc599_M	27.7778	1.77202	0.627469	8.31747	4.57927	22.3682	1.43335	19.9025	1.03134	5.90044	6.76827	2.4541	3.41261	3.67932	3.34632	1.03855	2.58567	0	0	0	0.415919	0.504207	0.401658	0	Celestún	27.2	Machos	Machos adultos	2
Oc617_H	36.7464	1.72866	0.629706	10.0404	5.38949	27.8929	1.68485	22.8211	1.04961	7.45484	10.3492	3.2314	5.30745	4.71404	5.07017	1.18719	2.58306	0.193755	0.501949	0.396762	0.433463	0.512836	0.459606	0.386005	Río Lagartos	33.3	Hembras	Hembras adultas	6
Oc619_M	43.1075	1.70716	0.620849	10.3271	5.76437	29.1848	1.57236	24.6177	1.03937	8.3234	14.4324	4.1394	8.04909	4.79405	6.38733	1.30574	3.33492	0.243311	0.509243	0.356544	0.49732	0.557708	0.391536	0.477789	Río Lagartos	34.3	Machos	Machos adultos	12
Oc623_M	37.3226	1.70022	0.631638	9.53276	5.46757	26.0244	1.44404	22.8767	1.03318	7.12956	10.8763	3.23904	5.29965	4.3974	5.62446	1.43687	3.11194	0.139528	0.588922	0.302623	0.454312	0.487265	0.461729	0.236921	Río Lagartos	33.1	Machos	Machos adultos	9
Oc624_M	54.3317	1.76377	0.621575	11.6294	6.40246	31.966	1.49663	27.7903	1.03747	7.36601	11.7631	3.16822	6.14722	4.58782	5.65155	1.41421	3.05248	0.255075	0.442494	0.401489	0.430113	0.522584	0.4633	0.57645	Río Lagartos	34	Machos	Machos adultos	9
Oc625_M	34.9204	1.9107	0.614595	9.61497	4.89744	27.5216	1.72607	22.7472	1.05578	7.31668	9.72506	3.27667	5.21689	4.39846	4.55277	1.29352	2.58995	0.160928	0.492309	0.104206	0.447835	0.536437	0.49944	0.326883	Río Lagartos	33.4	Machos	Machos adultos	2
Oc630_M	35.5263	1.70781	0.637521	9.22237	4.97888	28.1024	1.769	22.3613	1.06497	7.51277	10.7047	3.30135	5.52734	4.40531	5.15192	1.25409	2.59394	0.240671	0.504012	0.299377	0.439432	0.516347	0.483471	0.47751	Río Lagartos	31.9	Machos	Machos adultos	8
Oc639_M	39.2816	1.75095	0.612859	10.2708	5.48136	28.6205	1.65941	23.6276	1.05137	8.00419	13.0998	3.73171	7.44543	4.47462	5.62161	1.39745	2.91505	0.309908	0.492393	0.29794	0.46622	0.56836	0.47939	0.629392	Río Lagartos	34.7	Machos	Machos adultos	10
Oc640_M	46.5681	1.63595	0.638298	10.6801	5.60998	31.0793	1.6506	25.3691	1.05502	8.15255	14.692	3.63471	8.34536	4.68163	6.34671	1.35297	3.02947	0.192965	0.495004	0.28189	0.445837	0.568023	0.446604	0.389825	Río Lagartos	35.6	Machos	Machos adultos	9
Oc649_H	49.3679	1.74695	0.620009	11.243	6.07765	30.8527	1.53438	26.5126	1.03658	7.71446	11.4557	3.83654	6.54998	4.33191	4.96505	1.26725	2.94847	0	0	0	0.497317	0.571768	0.429799	0	Río Lagartos	31.5	Hembras	Hembras adultas	9
Oc650_M	39.0232	1.68393	0.649287	9.69212	5.53721	27.1573	1.50397	23.364	1.03851	7.59979	12.3024	3.74692	7.46754	4.23631	4.85592	1.394	2.71068	0.244256	0.568358	0.306732	0.493029	0.607001	0.514261	0.429758	Río Lagartos	33.6	Machos	Machos adultos	9
Oc654_M	44.6508	1.63162	0.650883	10.0119	6.02766	29.3923	1.53968	24.864	1.04054	8.09123	15.0967	3.50692	7.20466	4.97046	7.89533	1.24697	2.82	0.206891	0.638537	0.231078	0.433423	0.477235	0.442188	0.324007	Río Lagartos	35.8	Machos	Machos adultos	10
Oc660_H	51.263	1.68836	0.626952	10.9342	6.31197	31.7036	1.56029	26.8415	1.04155	8.59331	14.6099	3.5443	7.58319	5.27945	7.12451	1.64911	3.55514	0.283373	0.873789	0.230901	0.412448	0.519045	0.463867	0.324303	Río Lagartos	39.2	Hembras	Hembras adultas	12
Oc664_H	47.1856	1.82701	0.614168	11.0695	5.8587	30.9903	1.61969	26.1397	1.04524	7.5798	10.1017	3.32776	5.51482	4.46455	4.67542	1.46486	2.50619	0.19951	0.423187	0.259947	0.43903	0.54593	0.584497	0.471448	Río Lagartos	31.6	Hembras	Hembras adultas	4
Oc670_M	42.7901	1.6744	0.638314	10.3347	5.79901	31.2513	1.81628	24.4689	1.0684	8.22052	14.7822	3.65111	7.71135	4.94581	7.09481	1.55593	3.0198	0.492408	0.681128	0.488681	0.444146	0.521666	0.515241	0.722931	Río Lagartos	35.8	Machos	Machos adultos	12
Oc671_M	41.8819	1.73611	0.629946	10.3504	5.70306	28.8014	1.57613	24.4269	1.03557	8.25638	13.8283	3.65556	7.16957	4.8882	6.70533	1.459	2.91615	0.212704	0.749108	0.218966	0.442755	0.518471	0.500316	0.283943	Río Lagartos	36.6	Machos	Machos adultos	9
Oc685_M	54.35	1.71488	0.636056	11.8415	6.08597	33.6395	1.65688	27.7363	1.04659	8.85793	17.495	4.14848	8.89211	5.38836	8.71535	1.73559	3.86046	0.226497	0.714293	0.628625	0.468335	0.508265	0.449581	0.317092	Dzilam	48	Machos	Machos adultos	10
Oc688_M	51.7277	1.75011	0.646927	11.2675	6.26447	31.0902	1.48701	27.0848	1.03862	8.78111	15.5791	3.75474	8.04412	5.23075	7.47177	1.52844	3.56693	0.215911	0.564812	0.164724	0.427592	0.516341	0.428503	0.382271	Dzilam	48.9	Machos	Machos adultos	7
Oc702_M	31.444	1.8308	0.618057	9.02866	4.85626	23.7793	1.43104	21.3301	1.02817	7.10165	9.04554	3.29586	5.15275	4.08551	3.94344	1.34771	2.68929	0	0	0	0.464098	0.569645	0.50114	0	Dzilam	30.2	Machos	Machos adultos	3
Oc707_M	60.828	1.75075	0.614447	12.3011	6.83371	34.202	1.53034	29.484	1.03185	8.51297	13.1246	4.0044	7.01246	5.10743	6.14603	1.76202	3.38519	0	0	0	0.470387	0.534299	0.520509	0	Dzilam	38.1	Machos	Machos adultos	10
Oc710_H	76.0837	1.69327	0.641013	14.1449	7.8385	40.9493	1.75384	32.7016	1.05552	9.69532	19.2308	4.42486	10.9895	5.66124	8.30876	1.78315	3.7793	0.554601	0.695459	0.582925	0.456392	0.571452	0.47182	0.797461	Dzilam	36.2	Hembras	Hembras adultas	10
Oc712_M	50.1979	1.83624	0.63188	11.5766	5.96154	31.6179	1.58478	27.0124	1.04065	7.92387	11.939	3.77349	6.50096	4.57278	5.48192	1.4499	2.64448	0	0	0	0.476219	0.544514	0.548273	0	Dzilam	31.2	Machos	Machos adultos	5
Oc721_M	33.6851	1.77241	0.667797	9.21469	5.14897	23.7206	1.32924	21.9207	1.0167	6.24894	5.85948	2.24078	3.14405	3.96772	2.73236	0.864925	1.61261	0	0	0	0.358585	0.536576	0.536351	0	Celestún	26.6	Machos	Machos adultos	2
Oc724_H	27.9913	1.82301	0.632522	8.57164	4.56562	23.1121	1.51861	20.0681	1.03871	6.19388	7.70321	2.98875	4.31764	3.46741	3.49475	1.21876	2.52897	0	0	0	0.482533	0.560499	0.481919	0	Celestún	27.1	Hembras	Hembras adultas	3
Oc725_H	27.6886	1.79757	0.685622	8.65373	4.68275	22.4297	1.44589	19.9291	1.02825	6.17855	5.80205	2.60409	3.14822	3.94783	2.60677	1.07413	2.27833	0.112296	0.256434	0.12149	0.421473	0.542605	0.471455	0.437913	Celestún	26.7	Hembras	Hembras adultas	4
Oc742_Hj	35.905	1.90081	0.602065	10.0725	5.13627	25.9798	1.49592	22.9399	1.03143	6.32706	6.08816	2.9215	3.28016	3.6794	2.82703	1.07465	2.20792	0	0	0	0.461746	0.538777	0.486725	0	Celestún	24.7	Hembras	Hembras juveniles	3
Oc758_H	29.5779	1.66846	0.650154	8.31211	4.8693	22.7905	1.39743	20.2918	1.03333	6.86045	8.15247	3.16219	4.59612	3.76094	3.66375	1.03677	2.20935	0	0	0	0.46093	0.56377	0.469262	0	Celestún	27.7	Hembras	Hembras adultas	3
Oc775_M	50.6455	1.83858	0.602035	12.1414	6.16578	32.8921	1.69993	27.111	1.04642	8.26301	12.6274	3.73677	7.49742	4.60005	5.10859	1.32775	2.73389	0.257539	0.527644	0.172399	0.452229	0.593741	0.485661	0.488094	Río Lagartos	33.5	Machos	Machos adultos	9
Oc789_H	43.6428	1.69283	0.620155	10.1854	5.84757	30.5118	1.69751	24.7839	1.05372	8.03619	12.6944	3.7978	6.79064	4.89554	5.93193	1.8526	3.17656	0.201667	0.655559	0.339554	0.472588	0.534931	0.583209	0.307626	Río Lagartos	37.6	Hembras	Hembras adultas	10
Oc791_M	34.942	1.74723	0.630109	9.32947	5.18964	25.0793	1.43243	22.2754	1.02826	7.28073	9.65656	3.02249	4.7089	4.33354	4.96483	1.39731	3.02512	0.12249	0.314958	0.136336	0.415136	0.487637	0.461903	0.388909	Río Lagartos	30.3	Machos	Machos adultos	7
Oc814_H	56.5118	1.77447	0.624538	12.0011	6.3022	33.2559	1.55736	28.3953	1.04229	9.16229	15.8503	4.09844	8.05806	5.68723	7.78261	1.65275	3.93322	0.220386	0.514234	0.227612	0.447316	0.508386	0.420204	0.428571	Río Lagartos	44	Hembras	Hembras adultas	8
Oc821_M	36.4511	1.85276	0.603133	9.75902	5.15156	26.267	1.50626	23.057	1.03056	7.44012	9.89361	3.57489	5.30079	4.21701	4.56606	1.22252	2.70869	0	0	0	0.480488	0.535779	0.451334	0	Río Lagartos	32	Machos	Machos adultos	5
Oc840_H	41.2502	1.83179	0.656486	10.088	5.377	27.777	1.48845	24.4297	1.03803	7.781	11.3965	3.29588	6.29522	4.82652	5.09396	1.18784	2.92993	0.207494	0.374545	0.117226	0.42358	0.552382	0.405415	0.553989	Dzilam	36.1	Hembras	Hembras adultas	2
Oc854_H	39.4461	1.76386	0.648094	9.78143	5.45286	27.6903	1.54683	23.7032	1.04578	7.46294	11.2277	3.45844	6.25147	4.33071	5.04402	1.18121	3.05905	0	0	0	0.463415	0.556789	0.386135	0	Dzilam	37.4	Hembras	Hembras adultas	5
Oc858_M	46.8299	1.72013	0.625702	10.3189	5.89938	30.5921	1.59033	25.7677	1.0422	8.36338	14.8483	4.22262	9.12303	4.70907	5.70151	1.31235	3.06581	0.490374	0.883821	0.23328	0.504893	0.614414	0.428059	0.554833	Dzilam	41.8	Machos	Machos adultos	9
Oc861_M	41.5065	1.70032	0.609253	10.1868	5.01503	30.5925	1.79434	24.2293	1.04869	8.2791	15.9424	4.02463	9.0047	4.71728	7.07115	1.32357	2.27258	0.291443	0.738139	0.322086	0.486119	0.564827	0.582406	0.394835	Dzilam	34.4	Machos	Machos adultos	7
Oc866_M	41.5839	1.68972	0.629711	9.94415	5.58642	28.4458	1.54846	24.1647	1.03966	8.11845	13.6534	4.25738	7.62131	4.57348	5.91974	1.50434	2.7168	0.279428	0.475512	0.312512	0.524408	0.5582	0.553718	0.587636	Dzilam	34.7	Machos	Machos adultos	5
Oc867_M	41.6113	1.60221	0.670536	9.74534	5.7921	28.9702	1.60502	23.937	1.05152	7.0411	10.5662	3.01429	5.73732	4.55958	4.87173	1.58116	3.41767	0.494102	0.700832	0.107152	0.428098	0.542986	0.462642	0.705023	Dzilam	36.3	Machos	Machos adultos	4
Oc869_M	40.7836	1.7081	0.610535	9.9102	5.58682	28.0103	1.53088	24.0732	1.02982	7.8799	13.2315	3.39467	6.18202	5.0278	6.94885	1.30836	2.7924	0.215364	0.420392	0.249193	0.430801	0.467219	0.468544	0.512292	Dzilam	33.5	Machos	Machos adultos	6
Oc873_M	39.6402	1.74946	0.608265	10.1297	5.16998	30.7757	1.90139	23.7505	1.07273	8.19437	12.7666	4.09726	7.78483	4.44799	4.99805	1.64138	2.93342	0.302213	0.47988	0.276977	0.50001	0.60978	0.559545	0.629768	Dzilam	35.7	Machos	Machos adultos	7
Oc874_M	42.9576	1.68109	0.641668	9.88844	5.79981	28.209	1.4741	24.498	1.04082	6.02365	12.5946	3.87993	6.97173	4.7709	5.50865	1.2373	3.40172	0.216213	0.390935	0.26567	0.644117	0.553548	0.363726	0.553066	Dzilam	40	Machos	Machos adultos	7
Oc890_H	39.4076	1.68871	0.650788	9.8447	5.55353	27.2242	1.49665	23.4658	1.04498	6.26033	6.94917	2.64103	3.52142	3.98264	3.40401	0.894681	2.26317	0	0	0	0.421868	0.506739	0.395322	0	Celestún	28.6	Hembras	Hembras adultas	5
Oc900_H	30.1004	1.71985	0.692814	8.58611	4.90498	22.8898	1.38516	20.5864	1.02811	6.39588	7336672	2.81163	4.44539	3.58157	2.91969	1.08333	2.43044	0	0	0	0.4396	6.06e-07	0.445733	0	Celestún	27.2	Hembras	Hembras adultas	4
Oc905_M	30.4911	1.81872	0.636131	8.80535	4.69539	23.0449	1.38601	20.9334	1.02432	6.5655	7.54701	3.41646	4.73407	3.62607	2.93773	1.00491	2.36382	0	0	0	0.520365	0.627278	0.425121	0	Celestún	28.2	Machos	Machos adultos	4
Oc910_H	35.1988	1.71306	0.646792	9.16981	5.17995	24.3262	1.33786	22.2317	1.02238	5.99105	6.82012	2.68051	3.58032	3.75264	3.26055	1.00441	2.2451	0	0	0	0.447419	0.524964	0.44738	0	Celestún	27.1	Hembras	Hembras adultas	4
Oc912_H	26.7553	1.76572	0.650695	8.12146	4.49542	21.8784	1.42368	19.4807	1.03637	5.91193	6.66121	2.58231	3.68019	3.56935	3.02802	1.11416	2.2515	0.221494	0.519304	0.101252	0.436797	0.55248	0.494853	0.426521	Celestún	27.7	Hembras	Hembras adultas	6
Oc929_M	31.6419	1.7254	0.663096	8.71019	4.85342	23.5642	1.39647	21.1229	1.03256	6.76304	7.97714	3.51053	4.63565	3.83297	3.3855	1.08587	2.60649	0	0	0	0.519075	0.581117	0.416603	0	Celestún	28.2	Machos	Machos adultos	2
Oc945_M	28.8794	1.75414	0.633304	8.62689	4.6591	23.5417	1.52713	20.265	1.0428	6.80401	7.18797	3.04862	3.93216	3.99045	3.24989	1.13799	2.20399	0	0	0	0.448063	0.547048	0.516331	0	Celestún	27.3	Machos	Machos adultos	3
Oc947_H	19.1809	1.68229	0.669141	6.7596	3.94941	17.8482	1.32163	16.3643	1.02108	5.15346	4.55304	2.54149	2.77637	2.93992	1.8029	1.10067	2.22605	0.13547	0.334993	0.0935581	0.493161	0.609783	0.494452	0.404396	Celestún	21.2	Hembras	Hembras adultas	7
Oc961_M	46.0199	1.68286	0.634812	10.4935	5.94136	28.7867	1.43294	25.4577	1.02522	8.4514	14.1738	4.02849	7.70955	4.82976	6.34576	1.57508	3.33178	0.20123	0.487045	0.234213	0.476665	0.543927	0.472743	0.413166	Río Lagartos	39.2	Machos	Machos adultos	5
Oc969_H	61.8061	1.71758	0.616553	12.2924	6.97966	35.8565	1.65537	29.5449	1.05341	8.00408	13.2486	3.52856	6.31299	5.17791	6.88709	1.59519	3.4545	0.208702	0.51747	0.328329	0.440846	0.476501	0.461772	0.403312	Río Lagartos	38	Hembras	Hembras adultas	5
Oc971_M	30.9546	1.76144	0.637989	8.81887	4.84446	23.7221	1.44668	20.9727	1.03693	6.48741	7.22765	2.78735	3.78735	4.17466	3.46259	1.19385	2.67254	0.168357	0.539328	0.141406	0.429656	0.524009	0.446708	0.312161	Río Lagartos	28.3	Machos	Machos adultos	4
Oc972_H	42.9609	1.84313	0.614176	10.8618	5.53359	30.8961	1.76817	24.9396	1.06519	7.54469	9.6688	3.24817	5.32636	4.62878	4.41512	1.67752	3.39863	0.293448	0.567901	0.189159	0.430524	0.550881	0.493586	0.516723	Río Lagartos	40.1	Hembras	Hembras adultas	9
Oc983_H	46.124	1.74506	0.617218	10.74	5.82243	30.7165	1.62782	25.5662	1.04188	8.54473	13.9898	4.06386	7.52806	4.89803	6.5622	1.41274	3.13079	0.192116	0.696488	0.535177	0.475598	0.538111	0.451242	0.275836	Río Lagartos	38.2	Hembras	Hembras adultas	12
Oc984_H	48.4266	1.6263	0.653407	10.4928	6.05204	29.493	1.42936	25.852	1.03529	8.22762	13.4001	3.79514	7.14001	4.92082	6.22174	1.55654	3.7419	0.174936	0.809975	0.198283	0.461268	0.532833	0.415976	0.215977	Río Lagartos	37.2	Hembras	Hembras adultas	5
Oc1010_H	38.7108	1.76929	0.621741	10.1824	5.4687	26.8828	1.48561	23.5175	1.0268	7.4746	11.562	3.3172	6.29071	4.45047	5.31178	1.42468	2.56434	0.238924	0.661242	0.398425	0.443797	0.544087	0.555574	0.361327	Río Lagartos	31.6	Hembras	Hembras adultas	4
Oc1014_H	52.462	1.69087	0.637094	11.2365	6.4675	32.5605	1.60816	27.1553	1.04595	7.76434	10.9722	3.56907	5.45575	4.7378	5.57767	1.69789	2.64582	0.265895	0.52179	0.24772	0.459674	0.497233	0.641724	0.509583	Río Lagartos	32.2	Hembras	Hembras adultas	7
Oc1016_M	65.5034	1.70196	0.612815	12.7701	6.7599	36.897	1.65389	30.3777	1.04833	8.76108	16.4055	4.35033	8.55557	5.28879	7.87879	1.84143	3.46529	0.197321	0.600954	0.264736	0.496552	0.521507	0.531392	0.328346	Dzilam	37.6	Machos	Machos adultos	9
Oc1026_M	40.4943	1.69436	0.615764	10.0394	5.52304	30.0629	1.77606	23.9341	1.05031	8.23347	12.96	3.77544	6.79219	4.88149	6.11392	1.49191	2.75286	0.455003	0.556386	0.276363	0.458548	0.524089	0.541949	0.817783	Dzilam	35.7	Machos	Machos adultos	11
Oc1027_H	52.147	1.84103	0.605126	11.3297	5.94196	36.2493	2.00521	27.5394	1.09075	8.78396	14.9382	4.32842	8.76285	4.72926	6.19983	2.11341	3.63531	0.300866	0.514168	0.256433	0.492764	0.586607	0.581356	0.585151	Dzilam	42.6	Hembras	Hembras adultas	5
Oc1030_M	36.021	1.7753	0.615468	9.68631	5.13691	26.9187	1.60083	22.7046	1.04428	7.36032	9.31314	3.17034	4.94357	4.43678	4.31396	1.40404	2.839	0.34439	0.624579	0.111103	0.430734	0.530816	0.494555	0.551395	Dzilam	34	Machos	Machos adultos	4
Oc1032_H	78.5959	1.77555	0.703323	13.7733	7.60757	36.6391	1.35919	33.4321	1.02315	11.3745	27.0026	4.96985	14.2557	6.45409	12.8518	1.8376	4.05949	0.297226	0.641199	0.178301	0.43693	0.52794	0.452667	0.463547	Dzilam	37.7	Hembras	Hembras adultas	9
Oc1035_M	78.0998	1.8358	0.735477	13.5227	7.12472	36.0145	1.32158	33.564	1.0151	11.029	23.8393	4.54155	13.5143	6.55174	10.278	2.03886	4.3151	0.644007	0.250765	0.256453	0.411784	0.56689	0.472495	2.56817	Dzilam	36.1	Machos	Machos adultos	9
Oc1038_H	41.8448	1.64469	0.611696	9.77793	5.83845	29.0379	1.60354	24.1557	1.04544	8.12588	13.547	3.98479	7.49889	4.71074	6.1281	1.71895	3.05827	0.393516	0.873144	0.749633	0.490382	0.553546	0.562065	0.450688	Dzilam	33.6	Hembras	Hembras adultas	12
Oc1039_H	75.1818	1.71747	0.724075	13.0091	7.52908	35.6018	1.34159	32.4921	1.02339	10.437	22.7407	4.89177	13.5294	5.8959	9.34267	2.12202	4.30078	0.339868	0.600313	0.262713	0.468697	0.594942	0.493405	0.566152	Dzilam	38	Hembras	Hembras adultas	6
Oc1047_M	28.9409	1.71132	0.644288	8.50024	4.60495	23.1732	1.47656	20.1537	1.03644	6.48115	7.42694	3.03858	4.1758	3.63942	3.22936	1.4315	2.60403	0.307778	0.64561	0.20812	0.468834	0.562251	0.549726	0.476724	Celestún	28.8	Machos	Machos adultos	3
Oc1049_M	30.8661	1.63238	0.651951	8.67214	5.06878	23.3518	1.40588	20.6399	1.03303	6.27229	6.95359	2.75862	3.85753	3.74071	3.11943	1.33175	2.76206	0	0	0	0.439811	0.554754	0.482161	0	Celestún	29	Machos	Machos adultos	3
Oc1050_Mj	21.5396	1.77711	0.648636	7.51024	4.09344	19.06	1.34215	17.5168	1.01896	5.5116	4.63772	2.36564	2.62997	3.20031	2.06897	1.23204	2.26399	0	0	0	0.429212	0.567083	0.544189	0	Celestún	24.4	Machos	Machos juveniles	3
Oc1054_H	28.6946	1.78162	0.646289	8.48628	4.66777	23.5986	1.54441	20.2433	1.04565	5.82278	6.21116	2.78892	3.67297	3.30942	2.50521	1.30477	2.56414	0	0	0	0.478966	0.59135	0.508851	0	Celestún	28.5	Hembras	Hembras adultas	3
Oc1062_H	38.057	1.65016	0.682681	9.23078	5.32881	25.7938	1.39119	22.9439	1.03238	6.00037	6.31364	2.53377	3.37616	3.56679	2.84062	0.984809	2.7249	0	0	0	0.422269	0.534741	0.361411	0	Celestún	29	Hembras	Hembras adultas	3
Oc1064_M	27.6765	1.67136	0.665257	8.10797	4.65306	21.4262	1.31999	19.6045	1.02311	6.09307	6.25677	2.91061	3.35829	3.7732	2.85418	1.34807	2.76189	0.120666	0.360527	0.0862365	0.477693	0.536745	0.488094	0.334692	Celestún	27.2	Machos	Machos adultos	2
Oc1066_H	24.3203	1.80413	0.633776	7.91826	4.23846	20.0986	1.32176	18.6777	1.01672	5.79308	6.24184	3.05005	4.02281	3.07486	2.19035	1.28685	2.51638	0	0	0	0.526499	0.644491	0.51139	0	Celestún	25.8	Hembras	Hembras adultas	2
Oc1095_H	28.8411	1.67585	0.637965	8.03201	4.69753	22.8453	1.44003	20.0781	1.03559	5.84161	6.40189	2.95769	3.46366	3.58805	2.92664	1.05217	2.47154	0	0	0	0.506313	0.541038	0.425715	0	Celestún	30.3	Hembras	Hembras adultas	3
Oc1097_H	71.5575	1.85147	0.733693	13.1815	6.80001	34.2682	1.30592	32.1676	1.01236	10.9383	24.8558	5.17022	14.1949	5.9354	10.7756	1.98298	4.29369	0.153788	0.477059	0.214876	0.472673	0.57109	0.461836	0.322366	Río Lagartos	32.2	Hembras	Hembras adultas	7
Oc1098_H	76.3854	1.91317	0.734907	13.8561	7.19424	35.7531	1.33171	33.508	1.01347	11.3757	25.9888	5.48176	14.6169	6.30668	11.3674	2.33678	4.63141	0.24824	0.768619	0.386952	0.481883	0.562432	0.504551	0.322969	Río Lagartos	36	Hembras	Hembras adultas	4
Oc1099_H	77.1113	1.85517	0.707436	13.8636	7.21241	36.3404	1.36286	33.4185	1.01979	11.3533	29.122	6.01453	16.264	6.66124	12.8852	2.6445	4.68307	0.231281	0.728504	0.370342	0.529761	0.55848	0.564693	0.317473	Río Lagartos	32.1	Hembras	Hembras adultas	5
Oc1109_H	40.1359	1.69966	0.672104	9.90733	5.5603	27.2284	1.46994	23.7209	1.03574	7.2899	10.8709	3.20949	5.46932	4.49509	5.47117	1.38643	2.98518	0.227975	0.548982	0.274749	0.440265	0.503115	0.464439	0.41527	Río Lagartos	29.7	Hembras	Hembras adultas	6
Oc1112_H	23.2894	1.7675	0.627191	7.62965	4.20385	20.5841	1.44776	18.1862	1.03426	5.90447	6.13164	2.76482	3.52973	3.38289	2.61269	1.08088	2.33664	0.120885	0.224619	0.166982	0.468259	0.575658	0.46258	0.53818	Río Lagartos	31.3	Hembras	Hembras adultas	2
Oc1124_H	46.2109	1.7888	0.632811	11.0656	5.74589	30.7073	1.62379	25.7084	1.05036	7.17907	9.19	3.62981	5.4595	4.19695	3.75136	1.0178	1.99259	0.211037	0.355632	0.21118	0.505609	0.594069	0.510791	0.593414	Río Lagartos	26.9	Hembras	Hembras adultas	4
Oc1136_M	34.0903	1.76566	0.626426	9.47532	4.95143	26.5027	1.63961	22.0952	1.04843	7.41165	10.3147	3.33612	5.74975	4.38769	4.56323	1.45463	2.75162	0.134155	0.428485	0.164914	0.450118	0.557435	0.528645	0.313091	Río Lagartos	28.3	Machos	Machos adultos	4
Oc1165_H	54.9663	1.74012	0.640152	11.4314	6.46415	32.7229	1.55023	27.8622	1.05492	7.94377	10.1683	3.58589	5.70739	4.71694	4.5136	1.3496	2.86131	0.211574	0.295142	0.231753	0.451409	0.561293	0.471671	0.716854	Dzilam	37.3	Hembras	Hembras adultas	2
Oc1177_H	42.4711	1.74519	0.63482	10.3593	5.63863	29.0857	1.5851	24.5056	1.05036	7.23241	9.22849	3.12438	4.76751	4.73223	4.39984	1.22724	3.26306	0	0	0	0.431997	0.516607	0.3761	0	Dzilam	38.5	Hembras	Hembras adultas	4
Oc1178_M	36.49	1.78008	0.617704	9.49516	5.27433	26.1847	1.49524	22.8559	1.03471	7.26298	10.1274	3.23124	5.88199	4.21632	4.26133	1.6189	3.01148	0.137738	0.35389	0.126912	0.444892	0.5808	0.537576	0.389211	Dzilam	36.2	Machos	Machos adultos	2
Oc1195_M	32.864	1.72786	0.656083	9.05655	5.06131	24.1596	1.41334	21.5242	1.02887	6.74964	8.59025	2.96653	4.53936	4.04584	4.07281	1.07339	2.60359	0.147626	0.328573	0.0965593	0.43951	0.528431	0.412272	0.449296	Celestún	31.3	Machos	Machos adultos	3
Oc1205_H	39.0055	1.75248	0.695393	9.61821	5.34604	27.5282	1.54604	23.5114	1.04977	7.2	9.26759	3.0115	5.04408	4.31016	4.27888	1.34809	3.40569	0	0	0	0.418264	0.544271	0.395834	0	Celestún	37	Hembras	Hembras adultas	2
Oc1209_H	38.9023	1.79839	0.642592	10.0579	5.21529	27.9763	1.60101	23.6306	1.03959	7.77459	11.271	3.60662	6.3347	4.31472	4.94793	1.29779	2.95342	0.172191	0.375568	0.158952	0.463899	0.562035	0.439419	0.458481	Celestún	29.1	Hembras	Hembras adultas	9
Oc1223_H	40.1272	1.7842	0.653146	10.2285	5.52835	27.4986	1.49959	23.9287	1.03304	7.93732	11.8728	3.66146	6.51048	4.41657	5.30491	1.40039	2.76243	0.1831	0.449186	0.145298	0.461297	0.548353	0.506941	0.407626	Celestún	34.1	Hembras	Hembras adultas	5
Oc1245_M	44.1419	1.71513	0.63564	10.7431	5.90959	29.7968	1.60059	24.945	1.04596	8.37649	13.5753	4.13562	8.40926	4.55619	5.26548	1.62906	3.19732	0.327695	0.592804	0.396057	0.493718	0.619453	0.50951	0.552789	Río Lagartos	36.5	Machos	Machos adultos	10
Oc1254_H	52.3537	1.7044	0.641288	11.3014	6.2158	30.6865	1.43132	27.1105	1.03319	7.62254	10.0314	3.52261	5.20733	4.54572	4.87244	1.49397	2.95568	0.270628	0.36398	0.201659	0.46213	0.519103	0.505457	0.743525	Río Lagartos	33.9	Hembras	Hembras adultas	5
Oc1261_H	37.7261	1.74055	0.608569	9.85466	5.42345	27.4101	1.58478	23.1315	1.0453	7.99486	11.7968	3.62721	7.08935	4.48514	4.77992	1.58091	3.23824	0.242341	0.919799	0.58507	0.453692	0.600957	0.488199	0.263472	Río Lagartos	32.5	Hembras	Hembras adultas	6
Oc1262_M	38.2645	1.73958	0.604554	9.72842	5.41154	28.5446	1.6945	23.3444	1.04639	7.96712	13.4398	3.82716	7.67607	4.54253	5.76994	1.29633	2.80994	0.278884	0.713136	0.138061	0.480369	0.571145	0.461339	0.391068	Río Lagartos	34	Machos	Machos adultos	6
Oc1268_M	38.3614	1.75102	0.617204	9.96748	5.42834	27.3374	1.55027	23.3343	1.04074	7.85435	11.1627	3.50008	5.81472	4.52447	5.28611	1.52803	2.67472	0.270395	0.47007	0.158725	0.445623	0.520906	0.571287	0.575224	Río Lagartos	31.3	Machos	Machos adultos	9
Oc1282_H	39.84	1.68351	0.661278	9.80452	5.62336	26.5627	1.40934	23.5985	1.03098	7.49887	9.76952	3.31512	5.63711	4.29287	4.09729	1.45192	3.0147	0	0	0	0.442082	0.57701	0.481614	0	Celestún	32.6	Hembras	Hembras adultas	4
Oc1292_M	36.8278	1.79007	0.653629	9.67521	5.17126	26.7342	1.54436	22.96	1.04655	7.2938	9.4093	3.25708	5.25772	4.32219	4.22314	1.24727	2.82165	0.167403	0.474075	0.128524	0.446554	0.558778	0.442036	0.353114	Celestún	32.7	Machos	Machos adultos	4
Oc1299_H	45.569	1.77719	0.632772	10.5696	5.89076	28.0569	1.37468	25.5267	1.02155	7.04656	7.91382	3.16977	4.65205	4.24852	3.30858	1.59729	3.06334	0.155681	0.358043	0.167195	0.449832	0.587838	0.521422	0.43481	Celestún	28.2	Hembras	Hembras adultas	2
Oc1302_H	30.0736	1.63757	0.666209	8.35041	4.92669	23.6601	1.48128	20.37	1.04891	6.27065	7.58718	2.69958	4.17322	3.60443	3.35607	1.19512	2.74286	0	0	0	0.430511	0.550036	0.435721	0	Celestún	27.8	Hembras	Hembras adultas	4
Oc1309_M	33.2103	1.73858	0.645281	9.18585	4.93175	25.3392	1.53852	21.6806	1.04243	7.23197	9.28097	3.46487	5.44751	4.02609	3.78943	1.22889	2.30245	0.427833	0.179932	0.229525	0.479105	0.586955	0.533734	2.37775	Celestún	29.7	Machos	Machos adultos	3
Oc1314_M	43.7912	1.78419	0.642686	10.6124	5.64296	28.9814	1.52631	25.0061	1.04456	6.68842	8.92562	3.42719	5.68872	3.36203	3.26734	1.21603	2.75963	0.239433	0.527285	0.136554	0.512407	0.637348	0.440649	0.454087	Celestún	31.6	Machos	Machos adultos	5
Oc1315_H	31.1631	1.70268	0.670052	8.65483	4.87779	23.2149	1.3762	20.8938	1.02955	6.17145	7.33271	2.88921	4.27752	3.48505	3.12211	1.21972	2.42592	0	0	0	0.468158	0.583348	0.502786	0	Celestún	28.2	Hembras	Hembras adultas	3
Oc1318_H	42.8381	1.74866	0.625277	10.4148	5.75461	29.5004	1.61664	24.6538	1.05261	7.85216	10.8007	3.88828	6.24406	4.39969	4.53499	1.49859	3.14812	0	0	0	0.495186	0.578116	0.476025	0	Dzilam	37.7	Hembras	Hembras adultas	3
Oc1325_H	43.7852	1.7722	0.62668	10.6809	5.79678	28.5379	1.48016	24.978	1.03384	8.12084	12.0981	3.81566	6.88999	4.59885	5.21663	1.86729	3.39009	0.228908	0.477478	0.176531	0.46986	0.569512	0.550809	0.47941	Dzilam	38.3	Hembras	Hembras adultas	3
Oc1326_H	46.139	1.78363	0.631555	10.9865	5.71653	29.6434	1.51557	25.6934	1.03235	7.88922	10.8639	3.80477	6.78289	4.41259	4.10581	1.94579	3.52373	0.398081	0.562971	0.141525	0.482275	0.624352	0.552196	0.707107	Dzilam	41.2	Hembras	Hembras adultas	7
Oc1331_H	44.6923	1.73163	0.650326	10.4756	5.43965	30.8069	1.68987	25.1274	1.05959	8.25045	12.8604	3.81193	7.06886	4.85725	5.8661	1.81707	3.40758	0.231623	0.628013	0.162852	0.462027	0.549663	0.533244	0.368818	Dzilam	39.5	Hembras	Hembras adultas	3
Oc1336_M	43.8053	1.73799	0.650671	10.1975	5.49817	30.4824	1.68796	24.8653	1.06587	7.87685	11.1238	3.54166	6.61041	4.56136	4.43175	1.53099	3.31683	0.249128	0.513814	0.176967	0.449629	0.594259	0.461583	0.484859	Dzilam	39.4	Machos	Machos adultos	3
Oc1339_H	41.1391	1.79066	0.639553	10.2825	5.52786	28.5225	1.57366	24.2305	1.04565	7.63116	9.41704	3.48484	5.90256	4.13787	3.56419	1.40304	2.82223	0	0	0	0.45666	0.626795	0.497137	0	Dzilam	36.4	Hembras	Hembras adultas	1
Oc1340_H	37.6091	1.93318	0.613599	10.1905	5.08271	27.4221	1.5911	23.5922	1.04203	7.3632	9.32193	3.14798	5.25976	4.34112	4.12409	1.32518	2.8	0.203274	0.487304	0.114953	0.427529	0.564235	0.473279	0.417139	Dzilam	37.5	Hembras	Hembras adultas	3
Oc1345_M	43.4839	1.7474	0.658872	10.5504	5.73187	29.9083	1.63699	24.7987	1.05255	8.22489	11.7716	3.77995	7.04154	4.66963	4.67617	1.57204	3.28515	0.218353	0.447228	0.245025	0.459575	0.598181	0.47853	0.488237	Dzilam	37.5	Machos	Machos adultos	3
Oc1347_H	39.8114	1.74898	0.641227	10.2009	5.49312	28.0486	1.57255	23.7644	1.04339	7.21955	9.18113	3.40153	5.03628	4.10288	4.1411	1.49897	2.96915	0	0	0	0.471156	0.548547	0.504846	0	Dzilam	37	Hembras	Hembras adultas	2
Oc1348_H	39.2908	1.75158	0.644725	10.2392	5.3136	29.8464	1.80419	23.617	1.06501	7.77967	9.73145	3.53041	5.57217	4.57777	4.11507	1.62692	2.87997	0.386546	0.515428	0.119472	0.4538	0.572594	0.564908	0.749951	Dzilam	35.4	Hembras	Hembras adultas	3
Oc1350_M	40.7297	1.71953	0.63878	10.0925	5.57108	29.586	1.71022	23.9581	1.05817	7.4257	9.87645	3.34591	6.09187	4.02871	3.79951	1.54122	3.08523	0.123971	0.275499	0.262279	0.450585	0.616807	0.49955	0.449988	Dzilam	38.6	Machos	Machos adultos	4
Oc1351_H	45.0992	1.79694	0.633507	10.8519	5.69477	30.3342	1.62363	25.4091	1.04686	7.97837	11.0324	3.78492	6.58416	4.31517	4.36361	1.71629	3.09064	0.195236	0.45746	0.202334	0.474397	0.596804	0.555318	0.426783	Dzilam	37.4	Hembras	Hembras adultas	2
Oc1353_H	48.9633	1.7805	0.636468	11.0765	5.91076	32.7565	1.74387	26.4477	1.06794	8.49775	13.2621	3.8852	7.26598	5.0106	5.86558	1.57897	3.37041	0.147099	0.276489	0.08618	0.457204	0.547874	0.46848	0.532024	Dzilam	40.7	Hembras	Hembras adultas	3
Oc1372_M	57.3586	1.65	0.615039	11.4396	6.71608	34.2208	1.6247	28.2346	1.05395	8.31352	13.9155	3.94041	8.40925	4.73306	5.63439	1.78985	3.25707	0.219643	0.728303	0.414692	0.473976	0.604307	0.549526	0.301582	Río Lagartos	33.5	Machos	Machos adultos	10
Oc1377_M	37.1766	1.70947	0.627805	9.62423	5.39057	26.3658	1.488	22.8719	1.03405	7.37887	10.5237	3.09915	5.79335	4.42108	4.79456	1.38643	2.81087	0.162967	0.32756	0.0930479	0.420004	0.550503	0.493239	0.497518	Río Lagartos	32.4	Machos	Machos adultos	7
Oc1384_M	36.147	1.74654	0.629509	9.76117	5.07709	26.4685	1.54233	22.6428	1.03831	7.56295	10.4488	3.61309	5.75725	4.37125	4.68353	1.38816	2.82124	0.360876	0.592885	0.434814	0.477735	0.550994	0.492038	0.608678	Río Lagartos	34.9	Machos	Machos adultos	6
Oc1387_M	37.1245	1.65043	0.65949	9.39976	5.47807	25.2005	1.36128	22.6782	1.02608	7.16674	8.55335	3.07108	4.71439	4.29725	3.83615	0.98785	2.47271	0	0	0	0.428518	0.551174	0.399501	0	Dzilam	36.5	Machos	Machos adultos	2
Oc1394_H	48.3545	1.80697	0.634194	11.1471	5.71821	31.4718	1.63003	26.3343	1.05452	6.43512	7.61306	3.00339	4.84499	3.61986	2.81061	1.00225	2.17144	0.17034	0.356509	0.074213	0.46672	0.636404	0.461561	0.4778	Dzilam	33.4	Hembras	Hembras adultas	3
Oc1405_M	38.7159	1.71354	0.660318	9.73715	5.45496	26.7684	1.4728	23.3373	1.0409	7.10636	8.47386	3.20338	4.8833	4.22534	3.61518	1.0307	2.49505	0	0	0	0.450776	0.576278	0.413096	0	Dzilam	35	Machos	Machos adultos	5
Oc1410_H	37.1153	1.92257	0.59147	10.1403	5.1022	27.6331	1.63718	23.4048	1.0468	7.5835	9.79397	3.25182	5.69799	4.4485	4.15404	1.53847	2.91615	0.168064	0.412278	0.144977	0.428802	0.581785	0.527568	0.407647	Dzilam	33.5	Hembras	Hembras adultas	5
Oc1415_H	33.2138	1.76467	0.625941	9.33336	5.09762	25.9761	1.61666	21.7391	1.0483	6.64961	7.5799	3.1013	4.94931	3.45844	2.61097	1.24089	2.57908	0	0	0	0.466388	0.652952	0.481138	0	Dzilam	30.1	Hembras	Hembras adultas	3
Oc1417_H	50.4762	1.79209	0.651336	11.5871	5.97085	31.3618	1.55062	26.8958	1.04032	7.79759	11.34	3.79791	6.21028	4.77018	5.09945	1.77832	3.56699	0	0	0	0.487062	0.547644	0.498548	0	Dzilam	40.4	Hembras	Hembras adultas	4
Oc1431_H	27.5238	1.75899	0.65898	8.13703	4.60621	21.5818	1.34666	19.7624	1.02505	5.97793	6.75226	2.56246	3.70755	3.66294	3.06321	0.886638	2.42518	0.0901317	0.295992	0.0773629	0.428654	0.549082	0.365597	0.304507	Celestún	28.2	Hembras	Hembras adultas	2
Oc1433_H	30.5631	1.67467	0.642977	8.63214	4.9636	23.4723	1.43451	20.658	1.0336	6.35248	6.92617	2.93034	3.48082	3.87859	3.41212	1.58147	2.74633	0	0	0	0.46129	0.50256	0.575849	0	Celestún	30.6	Hembras	Hembras adultas	3
Oc1434_M	31.5992	1.70656	0.659044	8.83786	4.95753	24.6325	1.52803	21.0573	1.04305	6.5495	8.64371	2.79087	3.9744	4.21058	4.75195	1.14362	2.45136	0.172865	0.557205	0.306758	0.42612	0.459802	0.466526	0.310235	Celestún	30	Machos	Machos adultos	3
Oc1437_M	30.0615	1.70594	0.642942	8.5757	4.82482	24.4854	1.58706	20.558	1.05174	6.58986	7.44453	2.56333	4.18054	3.93876	3.27217	1.21433	2.26283	0	0	0	0.388981	0.561559	0.536644	0	Celestún	28.4	Machos	Machos adultos	5
Oc1440_M	27.4598	1.86905	0.600337	8.67351	4.50347	22.8461	1.51258	20.0311	1.03429	6.20486	6.57916	2.82241	3.32873	3.74704	3.14682	1.13183	2.29634	0	0	0	0.454871	0.505951	0.492887	0	Celestún	28.5	Machos	Machos adultos	1
Oc1452_M	26.6721	1.82198	0.621039	8.38811	4.56242	21.3352	1.35809	19.6257	1.01652	6.40638	7.03802	2.8585	3.91674	3.73412	3.09115	1.20118	2.29779	0	0	0	0.446195	0.556511	0.522756	0	Celestún	28.1	Machos	Machos adultos	2
Oc1455_H	31.276	1.69018	0.661822	8.69211	4.90749	23.9177	1.45552	20.8966	1.04084	6.51464	6.99876	2.7263	3.58082	4.06907	3.40219	1.16523	2.57537	0	0	0	0.418489	0.511637	0.452449	0	Celestún	29	Hembras	Hembras adultas	3
Oc1462_H	48.5852	1.69945	0.63903	11.0934	6.14707	32.2563	1.70418	26.1078	1.0615	8.3517	14.1015	3.75849	7.78794	4.72764	6.38189	1.70794	3.56542	0.228776	0.424183	0.276468	0.450027	0.552279	0.479028	0.539334	Río Lagartos	39	Hembras	Hembras adultas	6
Oc1472_H	35.2416	1.82374	0.622244	9.77925	5.06369	26.4139	1.57543	22.5547	1.04238	7.13618	8.14731	3.3141	4.52495	4.02176	3.65312	1.74582	2.92203	0.16554	0.386546	0.107755	0.464408	0.555392	0.597467	0.428255	Dzilam	32.7	Hembras	Hembras adultas	2
Oc1478_H	36.2789	1.781	0.651346	9.75764	5.16837	27.6777	1.68033	22.7575	1.06178	7.0847	8.12361	3.34447	4.27121	4.20161	3.86939	1.27524	2.87875	0.20885	0.516922	0.134042	0.47207	0.525777	0.442985	0.404026	Dzilam	34.5	Hembras	Hembras adultas	5
Oc1479_M	35.5713	1.73476	0.648291	9.38599	5.10027	25.1759	1.41794	22.4117	1.03143	6.69358	8.06584	2.96569	4.48627	4.29486	3.53742	1.16248	2.82891	0	0	0	0.443065	0.556206	0.410928	0	Dzilam	34.9	Machos	Machos adultos	2
Oc1482_H	40.072	1.77009	0.623337	9.88405	5.43401	27.3342	1.48375	23.8844	1.03769	7.53846	10.17	3.31998	6.02068	4.11605	4.11192	1.47478	2.8993	0.147043	0.397225	0.236651	0.440406	0.592002	0.508667	0.370175	Dzilam	37	Hembras	Hembras adultas	3
Oc1486_H	37.7581	1.79773	0.613318	9.63349	5.13657	26.9505	1.53078	23.2634	1.04042	7.29755	9.85115	3.24909	5.46105	4.29847	4.39469	1.55463	2.96978	0	0	0	0.44523	0.554357	0.523484	0	Dzilam	34.1	Hembras	Hembras adultas	4
Oc1487_M	40.0526	1.70374	0.633945	10.0015	5.4367	27.5688	1.51007	23.72	1.04015	7.68788	10.6182	3.62601	6.33781	4.45283	4.25701	1.37825	2.97932	0	0	0	0.471653	0.596882	0.462606	0	Dzilam	34.5	Machos	Machos adultos	2
Oc1498_M	45.9583	1.84051	0.621547	10.9785	5.5175	30.6281	1.6243	25.7778	1.05227	8.44031	11.9462	3.90923	7.06407	4.81302	4.76445	1.46825	2.97709	0.285067	0.559456	0.187668	0.463162	0.591326	0.493185	0.509544	Dzilam	39.3	Machos	Machos adultos	3
Oc1499_H	39.8957	1.70734	0.664139	9.75531	5.42542	27.6614	1.5262	23.642	1.04827	7.28745	10.1718	3.34043	5.16157	4.555	5.00697	1.31595	2.86753	0.233568	0.533871	0.140541	0.458382	0.50744	0.458915	0.437499	Dzilam	32.7	Hembras	Hembras adultas	3
Oc1503_M	43.4778	1.61646	0.679734	10.2963	5.95309	28.6552	1.50289	24.511	1.04233	7.71148	11.2811	3.4741	6.44593	4.51365	4.9351	1.48725	3.46628	0.276678	0.518612	0.261331	0.45051	0.571395	0.429061	0.533497	Dzilam	37.9	Machos	Machos adultos	2
Oc1510_M	43.8727	1.8675	0.603719	11.1205	5.48153	29.3149	1.55873	25.3256	1.0325	8.24511	11.7969	4.17041	6.98561	4.61199	4.9138	1.97622	3.22623	0	0	0	0.505804	0.592154	0.612549	0	Dzilam	35.7	Machos	Machos adultos	5
Oc1518_H	46.9881	1.70523	0.640387	11.1184	6.13204	31.4408	1.67413	25.6972	1.05414	8.10783	11.4686	3.95267	6.9456	4.67136	4.51723	1.64889	3.41294	0.219642	0.437287	0.185846	0.487512	0.60562	0.483127	0.502282	Dzilam	38.5	Hembras	Hembras adultas	2
Oc1519_H	40.5566	1.76886	0.621718	9.98625	5.32442	27.8372	1.52047	24.042	1.03835	4.54562	9.39692	3.38334	5.13739	4.54562	4.16796	1.59864	2.85626	0	0	0	0.744307	0.54671	0.559696	0	Dzilam	36	Hembras	Hembras adultas	3
Oc1521_M	33.1593	1.72412	0.672316	8.98251	4.96402	24.0423	1.38719	21.6338	1.02407	6.51633	8.00969	2.80306	4.05599	4.25719	3.98838	1.28151	2.86755	0.134155	0.391444	0.194998	0.430159	0.506386	0.446901	0.342717	Dzilam	34	Machos	Machos adultos	3
Oc1522_H	32.8579	1.74766	0.631538	8.98818	4.91907	24.8338	1.49361	21.5879	1.03798	6.24305	7.17096	2.8082	3.20485	4.02609	3.92309	1.36544	3.15328	0	0	0	0.449812	0.44692	0.433022	0	Dzilam	31.5	Hembras	Hembras adultas	4
Oc1523_H	42.3994	1.70096	0.644217	10.1905	5.67741	27.993	1.47072	24.389	1.04079	7.6401	10.6102	3.6035	6.13724	4.47107	4.57307	1.52005	3.21474	0.203617	6.3044	0.187108	0.471656	0.578426	0.472839	0.0322975	Dzilam	37.5	Hembras	Hembras adultas	4
Oc1525_H	38.1525	1.92907	0.609874	10.2493	5.26812	27.6737	1.59736	23.8294	1.03514	7.57758	8.93619	3.52505	5.5893	4.199	3.32986	1.55429	2.8409	0.188888	0.595511	0.104329	0.465195	0.625467	0.54711	0.317186	Dzilam	33	Hembras	Machos adultos	2
Oc1530_M	40.6474	1.65669	0.650596	9.92904	5.70626	28.0497	1.54033	23.7726	1.04683	6.67935	7.58673	3.12821	4.58949	3.574	3.00165	1.21676	2.61905	0	0	0	0.468341	0.604936	0.464581	0	Celestún	29.6	Machos	Machos adultos	3
Oc1531_M	33.2786	1.85398	0.617226	9.3853	4.88004	24.0705	1.38546	21.9526	1.02326	7.10503	7.73681	3.23243	4.66931	3.97628	3.05496	1.23438	2.67707	0	0	0	0.454949	0.603519	0.461094	0	Celestún	28.6	Machos	Machos adultos	2
Oc1534_H	30.892	1.89352	0.591955	8.88677	4.70888	24.531	1.55015	21.3084	1.03884	6.65946	7.91095	2.98649	4.55031	3.90087	3.3687	1.1001	2.37973	0	0	0	0.448458	0.575192	0.462278	0	Celestún	27.4	Hembras	Hembras adultas	3
Oc1538_H	39.8853	1.84732	0.634627	10.2933	5.40114	28.0595	1.57085	24.1013	1.04094	7.55659	10.3746	3.36734	5.6796	4.43765	4.77359	1.39438	3.05283	0	0	0	0.445616	0.547453	0.45675	0	Celestún	37	Hembras	Hembras adultas	4
Oc1544_M	32.7385	1.80212	0.635954	9.10658	4.91378	24.9184	1.50929	21.6751	1.04286	7.08331	8.39411	3.27847	5.2913	3.90215	3.18173	1.15273	2.65728	0	0	0	0.462845	0.630359	0.4338	0	Celestún	29.4	Machos	Machos adultos	3
Oc1545_M	33.7702	1.76277	0.596533	9.33433	5.10054	26.1066	1.60604	21.9445	1.04711	7.44128	10.29	3.78018	5.8624	4.11747	4.36323	1.39748	2.56305	0.30514	0.550468	0.280644	0.508002	0.569717	0.54524	0.554328	Celestún	29.1	Machos	Machos adultos	4
Oc1560_H	33.3625	1.779	0.620115	9.24231	5.08528	25.8788	1.59742	21.8273	1.04775	7.18015	9.35835	3.31455	5.37916	4.11449	4.07092	1.40494	2.78333	0.131564	0.322554	0.175277	0.461628	0.574798	0.504768	0.40788	Río Lagartos	32.2	Hembras	Hembras adultas	2
Oc1582_M	38.1397	1.7707	0.619017	9.82769	5.25377	28.3704	1.67935	23.3229	1.06192	7.42136	9.65689	3.36462	5.8085	4.31583	3.83196	1.35499	2.95682	0.155914	0.462636	0.171851	0.45337	0.601487	0.458259	0.337011	Río Lagartos	32	Machos	Machos adultos	5
Oc1584_M	29.7782	1.79311	0.618647	8.76594	4.6108	24.021	1.54197	20.6409	1.04574	6.79987	7.15768	3.16708	4.40481	3.74824	2.7076	1.15809	2.28821	0	0	0	0.465756	0.615397	0.50611	0	Río Lagartos	28	Machos	Machos adultos	2
Oc1588_H	39.6851	1.80106	0.633624	9.9955	5.46239	27.1131	1.47408	23.8713	1.02971	8.01154	12.9024	3.74118	7.66043	4.52547	5.2338	1.41129	2.76242	0.366713	0.435925	0.247752	0.466974	0.593723	0.51089	0.84123	Río Lagartos	36.5	Hembras	Hembras adultas	7
Oc1591_H	36.3469	1.78621	0.612585	9.39135	4.95721	26.3319	1.51806	22.8576	1.03455	7.43661	9.86026	3.55891	5.49369	4.30127	4.46911	1.48066	2.76966	0.25158	0.59318	0.242672	0.478566	0.557155	0.534599	0.424121	Río Lagartos	32	Hembras	Hembras adultas	5
Oc1596_M	54.9921	1.67441	0.647614	11.5728	6.45689	32.2313	1.5033	27.697	1.03485	7.706	12.4106	3.38216	6.05357	4.37662	6.40294	1.49937	2.8507	0.261744	0.698917	0.283403	0.4389	0.487776	0.525968	0.3745	Río Lagartos	34.8	Machos	Machos adultos	5
Oc1599_M	55.2989	1.62313	0.632316	11.486	6.73712	33.0619	1.573	27.6931	1.04043	8.20949	14.3375	3.76614	7.32977	4.86543	7.06213	1.80257	3.09556	0.234375	0.681257	0.26239	0.458755	0.511232	0.582308	0.344033	Río Lagartos	36.5	Machos	Machos adultos	7
Oc1607_H	48.342	1.78395	0.620282	11.3059	6.09808	30.5168	1.53301	26.3665	1.03014	7.56413	10.2615	3.68378	5.27669	4.35968	4.90384	1.61249	2.94479	0.371655	0.693607	0.401116	0.487006	0.514222	0.547574	0.53583	Dzilam	30.2	Hembras	Hembras adultas	5
Oc1612_H	51.6862	1.83684	0.614939	11.4567	6.1936	30.938	1.47367	27.3902	1.03035	7.31175	9.47058	3.39734	5.50919	4.36762	3.99406	1.07437	2.62128	0	0	0	0.464641	0.581717	0.409864	0	Dzilam	35.6	Hembras	Hembras adultas	2
Oc1624_H	53.9064	1.8603	0.617786	11.8428	5.71445	33.7741	1.68391	28.0021	1.05535	7.74835	10.6471	3.63472	6.44374	4.4467	4.28421	1.63213	3.13671	0.259306	0.463981	0.175723	0.469096	0.605212	0.52033	0.558871	Dzilam	37.2	Hembras	Hembras adultas	2
Oc1626_H	55.0461	1.78911	0.633671	11.7703	6.39123	32.0607	1.48597	28.0609	1.03827	7.07915	9.00209	3.61709	5.64471	3.78664	3.2335	1.46388	3.01773	0.109388	0.320519	0.155494	0.510949	0.627045	0.485093	0.341285	Dzilam	36.2	Hembras	Hembras adultas	4
Oc1633_M	38.5018	1.90569	0.613943	10.4009	5.11913	28.01	1.62157	23.7969	1.04418	8.14102	9.98992	5.87334	5.87333	4.55243	5.29667	1.42371	2.7309	0	0	0	0.72145	0.587926	0.521335	0	Dzilam	34.8	Machos	Machos adultos	3
Oc1639_H	33.6261	1.70635	0.633025	8.70327	5.08002	24.8326	1.45934	21.7286	1.03872	7.2952	9.77372	3.45957	6.1901	3.97014	3.45283	1.50221	3.34055	0	0	0	0.474226	0.633341	0.449691	0	Celestún	29.3	Hembras	Hembras adultas	2
Oc1645_H	30.7936	1.72531	0.645625	8.62133	4.82748	23.5661	1.43518	20.8238	1.03623	6.90106	8.61084	3.09273	4.77544	3.91138	3.82015	0.979974	2.19311	0.223729	0.584013	0.215404	0.448154	0.554585	0.446842	0.383089	Celestún	29.8	Hembras	Hembras adultas	3
Oc1650_H	31.224	1.70736	0.640492	8.52683	4.87157	23.327	1.38681	20.9466	1.0294	6.99195	7.94195	3.1466	4.79014	3.83411	3.24467	1.23614	2.80203	0	0	0	0.450032	0.603144	0.441157	0	Celestún	28.8	Hembras	Hembras adultas	3
Oc1651_M	30.5135	1.76144	0.644653	8.4658	4.78306	23.0978	1.39136	20.8117	1.03199	6.28002	7.49322	2.84375	4.18091	3.7749	3.22904	1.06494	2.54863	0	0	0	0.452825	0.55796	0.417846	0	Celestún	29	Machos	Machos adultos	2
Oc1663_M	31.5064	1.72206	0.660791	8.75849	4.86079	23.6565	1.41349	21.0788	1.03419	6.63288	7.66753	3.02804	4.18673	3.98128	3.58654	1.4032	2.7745	0	0	0	0.45652	0.546034	0.505751	0	Celestún	30.7	Machos	Machos adultos	3
Oc1665_M	31.78	1.68903	0.656219	8.98846	5.09377	24.6353	1.51967	21.1105	1.03933	6.84073	8.13361	3.31125	4.78302	3.72984	3.36867	1.31475	2.80276	0	0	0	0.48405	0.588056	0.469091	0	Dzilam	29	Machos	Machos adultos	2
Oc1668_M	35.5304	1.658	0.647841	9.2857	5.37481	25.7369	1.48355	22.2286	1.03759	7.1227	10.3794	3.81159	6.15201	3.83962	4.1372	1.36014	2.79456	0.306673	0.620381	0.407378	0.535133	0.592713	0.486709	0.49433	Dzilam	30.8	Machos	Machos adultos	4
Oc1676_M	33.2473	1.85573	0.637211	9.24405	4.86268	25.0726	1.50463	21.9388	1.04144	7.33382	8.50654	3.0498	4.85548	4.15441	3.54994	1.22815	2.59843	0	0	0	0.415854	0.570793	0.47265	0	Celestún	30.6	Machos	Machos adultos	3
Oc1680_M	34.041	1.79829	0.633065	9.53606	4.98108	25.6274	1.53531	22.0855	1.03949	7.01489	9.23825	3.10916	5.29708	4.15605	3.94482	1.58742	2.99103	0.263983	0.573233	0.265976	0.443223	0.573386	0.530727	0.460517	Celestún	29.7	Machos	Machos adultos	2
Oc1688_M	28.4216	1.72105	0.645811	8.6181	4.71175	23.7469	1.57891	20.0436	1.04813	6.39546	6.96979	3.10016	4.08492	3.75247	2.8255	1.36682	2.75097	0	0	0	0.484744	0.58609	0.496852	0	Celestún	29.5	Machos	Machos adultos	3
Oc1696_H	34.4004	1.81055	0.605863	9.32771	5.03096	25.8427	1.54491	22.2405	1.03852	7.03643	9.09852	3.36831	5.33499	3.86376	3.73265	1.17616	2.76305	0	0	0	0.478696	0.586358	0.425674	0	Celestún	31.1	Hembras	Hembras adultas	3
Oc1702_H	33.7107	1.88165	0.595274	9.70765	4.92037	26.7944	1.69477	22.242	1.05171	6.96428	8.85278	3.3797	4.99304	3.8533	3.49786	1.60078	2.85129	0.177122	0.405197	0.244629	0.48529	0.564008	0.561422	0.437125	Celestún	30.6	Hembras	Hembras adultas	2
Oc1713_M	30.0357	1.76116	0.641508	8.78531	4.75364	22.9284	1.39284	20.6782	1.0244	6.68161	7.83626	3.13577	4.37466	3.78779	3.53476	1.0915	2.55238	0	0	0	0.469314	0.558259	0.427642	0	Celestún	27.7	Machos	Machos adultos	3
Oc1716_H	30.9775	1.7513	0.628355	8.91933	4.93898	23.9456	1.47298	20.967	1.0353	6.6014	7.21209	3.34525	4.31764	3.67309	2.9074	1.20307	2.66421	0	0	0	0.506748	0.598668	0.451567	0	Celestún	28.3	Hembras	Hembras adultas	2
Oc1723_H	40.7232	1.72572	0.679053	9.95888	5.62271	27.2752	1.45373	23.9589	1.03553	7.42821	10.2894	3.34601	5.3255	4.2687	4.41198	1.15573	3.02376	0	0	0	0.450447	0.51757	0.382215	0	Río Lagartos	36.7	Hembras	Hembras adultas	3
Oc1732_M	37.7934	1.63492	0.644515	9.34196	5.50024	25.9348	1.41624	22.8544	1.0338	7.31232	10.0298	3.3598	5.39538	4.27329	4.62709	1.13594	2.76775	0	0	0	0.459471	0.537936	0.410421	0	Río Lagartos	35.7	Machos	Machos adultos	2
Oc1733_H	40.2181	1.92707	0.611279	10.5158	5.16922	29.1477	1.68104	24.4092	1.05455	7.87823	9.70786	3.72882	5.73817	4.63779	3.96319	1.28957	2.84583	0	0	0	0.473306	0.591085	0.453144	0	Río Lagartos	42.3	Hembras	Hembras adultas	4
Oc1736_H	34.5738	1.60665	0.665582	8.89487	5.31772	25.2818	1.47116	21.8314	1.03713	8.73649	13.7982	3.95759	7.44302	5.14066	6.38175	1.93718	3.62242	0.205532	0.482793	0.256397	0.452996	0.539419	0.534774	0.425715	Río Lagartos	38	Hembras	Hembras adultas	2
Oc1739_H	42.2203	1.82963	0.593761	10.4509	5.43042	29.8764	1.68238	24.7405	1.05526	7.88363	10.5346	3.79702	6.09851	4.5606	4.56214	1.38694	2.79838	0	0	0	0.481633	0.578902	0.495624	0	Río Lagartos	35.3	Hembras	Hembras adultas	4
Oc1740_M	41.9719	1.72563	0.649995	10.1826	5.59829	28.8609	1.57925	24.3602	1.04673	7.61243	10.0255	3.39241	5.22952	4.57686	4.89293	1.10292	2.79385	0	0	0	0.445642	0.521623	0.394769	0	Río Lagartos	40.1	Machos	Machos adultos	2
Oc1742_H	40.2009	1.78196	0.634986	10.2601	5.44751	27.9918	1.55102	23.9811	1.04415	7.21868	9.06965	3.29549	4.9203	3.966	4.14355	1.21217	3.09554	0	0	0	0.456523	0.542502	0.391587	0	Dzilam	36.3	Hembras	Hembras adultas	4
Oc1744_H	53.2347	1.80483	0.62498	11.7183	6.28762	32.8071	1.6089	27.6435	1.05185	8.9383	15.9199	4.41041	9.54321	4.97031	6.38864	1.69091	3.59446	0.249211	0.440029	0.211766	0.493429	0.59945	0.47042	0.566352	Dzilam	44.6	Hembras	Hembras adultas	5
Oc1747_H	37.7044	1.72179	0.647137	9.38162	5.39491	26.1619	1.44456	23.0557	1.0336	7.39806	8.97725	3.46972	5.15946	4.33071	3.85362	1.4059	2.93978	0	0	0	0.469004	0.574727	0.478234	0	Dzilam	33	Hembras	Hembras adultas	2
Oc1750_H	37.9604	1.67845	0.645887	9.5271	5.47236	26.2563	1.4452	23.0162	1.03838	7.11164	9.15996	3.0854	5.10866	4.31053	4.08786	1.16289	2.68803	0	0	0	0.433852	0.557716	0.432618	0	Dzilam	35.5	Hembras	Hembras adultas	3
Oc1751_H	36.1525	1.78225	0.6208	9.40324	5.23105	27.1505	1.62259	22.7447	1.04944	7.19778	10.0515	3.1223	5.203	4.33902	4.84116	1.12694	2.63198	0	0	0	0.433786	0.517632	0.42817	0	Dzilam	35.9	Hembras	Hembras adultas	2
Oc1757_H	45.4115	1.84761	0.575037	10.4298	5.43478	30.1529	1.59324	25.8452	1.03583	8.72086	14.5978	4.06284	7.93438	5.10727	7.09058	1.96536	3.80266	0	0	0	0.465876	0.543531	0.516838	0	Dzilam	37.1	Hembras	Hembras adultas	6
Oc1758_M	42.621	1.7441	0.621751	10.2948	5.69253	28.2092	1.48576	24.5803	1.03396	7.50772	10.8381	3.23834	5.68684	4.4799	5.18467	1.26871	3.07145	0.180975	0.468508	0.168042	0.431335	0.52471	0.413066	0.386278	Dzilam	41.3	Machos	Machos adultos	4
Oc1759_H	43.3312	1.74783	0.643237	10.2995	5.59116	30.2662	1.68231	24.809	1.05997	8.16407	11.2569	3.83663	7.26849	4.4595	4.01831	1.3289	2.91633	0.34001	0.480197	0.150351	0.46994	0.64569	0.455675	0.708064	Dzilam	36.8	Hembras	Hembras adultas	3
Oc1761_H	42.7812	1.78709	0.609401	10.5831	5.59669	29.0277	1.56734	24.7871	1.03717	7.86597	10.7824	3.7542	6.17198	4.34335	4.58593	1.34805	2.76593	0.220602	0.49611	0.207006	0.477271	0.572413	0.487377	0.444663	Dzilam	38.3	Hembras	Hembras adultas	3
Oc1765_M	45.3225	1.67849	0.635827	10.3673	5.92139	28.4353	1.41969	25.1929	1.03055	7.88491	12.2776	3.43741	6.9232	4.6256	5.37905	1.48666	3.4338	0	0	0	0.435948	0.563887	0.432947	0	Dzilam	39.8	Machos	Machos adultos	3
Oc1770_M	39.897	1.80652	0.61749	9.96484	5.28522	27.4093	1.49846	23.9816	1.03693	7.40317	9.51123	3.51284	5.49406	4.1658	3.93534	1.33292	2.974	0.277365	0.521376	0.191244	0.474504	0.577639	0.448191	0.531987	Dzilam	38.7	Machos	Machos adultos	3
Oc1771_H	39.0599	1.92023	0.598875	10.2573	5.17062	28.8834	1.69963	24.0927	1.0505	7.87372	10.6137	3.46815	5.85799	4.43792	4.75323	1.63591	2.89183	0.157479	0.324651	0.235969	0.440472	0.551927	0.5657	0.485071	Dzilam	38.1	Hembras	Hembras adultas	2
Oc1773_H	41.2084	1.89024	0.590778	10.5431	5.22115	29.3149	1.65951	24.5654	1.05169	7.92369	11.0984	4.02339	6.86044	4.21932	4.28993	1.65109	3.23842	0	0	0	0.507768	0.618146	0.509843	0	Dzilam	36.7	Hembras	Hembras adultas	3
Oc1774_M	42.11	1.88864	0.603977	10.6147	5.43313	28.8043	1.5679	24.8872	1.0387	8.196	12.0371	3.88721	6.89294	4.54332	5.11673	1.72114	3.29448	0.183651	0.550952	0.192383	0.474282	0.57264	0.522432	0.333333	Dzilam	37.8	Machos	Machos adultos	4
Oc1777_H	42.8404	1.75339	0.621667	10.3001	5.65227	27.93	1.44903	24.6714	1.03032	8.20306	11.7617	4.06786	6.98465	4.39391	4.6821	1.6358	3.20661	0	0	0	0.495896	0.593846	0.510134	0	Dzilam	36.5	Hembras	Hembras adultas	4
Oc1780_M	33.1446	1.7075	0.635987	9.09859	5.01257	25.5659	1.56927	21.6144	1.04885	6.53797	7.56193	3.12769	4.40307	3.79682	3.15928	1.55987	2.97866	0	0	0	0.478388	0.582268	0.523683	0	Dzilam	32.5	Machos	Machos adultos	2
